# Supplementary material for: Serum amyloid A contributes to radiation-induced lung injury by activating macrophages through FPR2/Rac1/NF-κB pathway
Source: Int J Biol Sci. 2024 Sep 16;20(12):4941–56. doi: 10.7150/ijbs.100823 (PMC11414394; doi:10.7150/ijbs.100823)
Supplement: Supplementary file 2 — Supplementary tables. [file ijbsv20p4941s2.zip]

Archive with 3 entries (3 files):
- Table S2 RNA sequencing data of macrophages.xlsx
- Table S3 Tandem Mass Tags (TMT) data of serum.xlsx
- Table S1 Criteria for lung injury or IHC.xlsx
