# Supplementary material for: Serum amyloid A contributes to radiation-induced lung injury by activating macrophages through FPR2/Rac1/NF-κB pathway
Source: Int J Biol Sci. 2024 Sep 16;20(12):4941–56. doi: 10.7150/ijbs.100823 (PMC11414394; doi:10.7150/ijbs.100823)
Supplement: Supplementary file 2 — Supplementary tables. [file ijbsv20p4941s2.zip › Table S2 RNA sequencing data of macrophages.xlsx]

## Sheet: differential gene
TableS2 The differentially expressed genes（DEGs） between RAW264.7 macrophages with or without SAA treatment (SAA vs Ctrl)
Gene ID	Gene Symbol	Type	log2 (SAA / Ctrl)	FDR (SAA / Ctrl)
100039192	'Tmem254c'	mRNA	8.25739	1.4332e-16
77125	'Il33'	mRNA	7.53138	2.33951e-57
67464	Entpd4'	mRNA	6.90689	2.06115e-15
94179	Krt23'	mRNA	6.35755	6.39589e-05
102639598	Gm14296'	mRNA	4.97728	4.35636e-19
21824	Thbd'	mRNA	3.9386	3.85418e-11
18788	Serpinb2'	mRNA	3.51457	0.00015492
76974	'Urah'	mRNA	3.37225	1.29006e-210
20861	'Stfa1'	mRNA	3.2351	2.49683e-05
16878	Lif'	mRNA	3.21656	4.32294e-185
16176	'Il1b'	mRNA	3.20662	3.7072e-200
100303732	'Zfp967'	mRNA	3.16993	8.0841e-38
20568	'Slpi'	mRNA	3.10327	2.12543e-151
20555	'Slfn1'	mRNA	3.00922	7.14226e-14
54448	Il1f6'	mRNA	2.94727	6.5458e-13
243743	Plxna4'	mRNA	2.80735	0.000783555
17064	Cd93'	mRNA	2.7922	9.4744e-45
14573	'Gdnf'	mRNA	2.70044	1.01562e-07
20201	'S100a8'	mRNA	2.67619	5.50263e-23
12424	'Cck'	mRNA	2.53398	0.000182424
11303	'Abca1'	mRNA	2.47207	1.38594e-73
20863	'Stfa3'	mRNA	2.41338	1.45141e-26
12985	'Csf3'	mRNA	2.39509	0
12702	'Socs3'	mRNA	2.38972	0
54485	'Dll4'	mRNA	2.30666	1.22224e-06
239217	'Kctd12'	mRNA	2.27782	1.99841e-192
171171	'Ntng2'	mRNA	2.21759	8.21023e-07
100034251	'Wfdc17'	mRNA	2.15037	3.85995e-14
408196	'Csta3'	mRNA	2.13824	9.43679e-08
16365	'Acod1'	mRNA	2.10505	0
14726	'Pdpn'	mRNA	2.07294	0
16181	'Il1rn'	mRNA	2.00786	0
58217	'Trem1'	mRNA	2	8.69591e-06
215257	'Il1f9'	mRNA	1.97244	2.31424e-22
13614	'Edn1'	mRNA	1.96794	3.81285e-11
16153	'Il10'	mRNA	1.8952	8.64898e-10
11847	Arg2'	mRNA	1.883	8.08465e-49
19225	'Ptgs2'	mRNA	1.8685	0
12981	'Csf2'	mRNA	1.84861	7.40074e-11
16819	'Lcn2'	mRNA	1.8228	1.37001e-158
68519	'Eml1'	mRNA	1.80735	0.000202185
108978	'4930555G01Rik'	mRNA	1.79553	1.10399e-06
433016	'Cstdc4'	mRNA	1.79487	1.20144e-129
22271	'Upp1'	mRNA	1.76747	1.34171e-45
80885	'Hcar2'	mRNA	1.73731	5.04798e-64
73988	'4930438A08Rik'	mRNA	1.73194	5.22506e-10
16156	'Il11'	mRNA	1.71579	4.97422e-68
11898	'Ass1'	mRNA	1.70782	0.000380082
229933	'Clca2'	mRNA	1.68589	7.89887e-05
64292	'Ptges'	mRNA	1.67885	2.35526e-33
20306	'Ccl7'	mRNA	1.67432	2.49914e-15
20713	'Serpini1'	mRNA	1.67243	1.39673e-17
21938	'Tnfrsf1b'	mRNA	1.66842	1.05379e-274
16193	'Il6'	mRNA	1.65215	8.88587e-31
104252	'Cdc42ep2'	mRNA	1.65009	1.17389e-11
17118	'Marcks'	mRNA	1.60666	6.14759e-10
12768	'Ccr1'	mRNA	1.6025	9.4083e-11
12919	'Crhbp'	mRNA	1.59212	0.000462619
665700	'Hmcn2'	mRNA	1.58496	2.64131e-06
78892	'Crispld2'	mRNA	1.58038	6.11149e-15
100038882	'Isg15'	mRNA	1.56084	4.06388e-174
19124	'Procr'	mRNA	1.54925	9.59671e-243
58182	'Prokr1'	mRNA	1.5325	1.47831e-07
12062	'Bdkrb2'	mRNA	1.5155	2.14773e-14
140919	'Slc17a6'	mRNA	1.51472	2.4016e-50
54199	'Ccrl2'	mRNA	1.51229	9.1239e-17
18124	'Nr4a3'	mRNA	1.49881	0.00029315
18128	'Notch1'	mRNA	1.47999	7.33343e-27
170768	'Pfkfb3'	mRNA	1.45554	7.14775e-154
58203	'Zbp1'	mRNA	1.43683	1.61749e-46
59010	'Sqor'	mRNA	1.42303	9.48352e-11
21942	'Tnfrsf9'	mRNA	1.41965	9.14077e-26
71306	'Mfap3l'	mRNA	1.3918	5.41158e-22
21817	'Tgm2'	mRNA	1.39015	1.44509e-08
74309	'Osbp2'	mRNA	1.36465	2.09015e-15
18442	'P2ry2'	mRNA	1.35776	1.54497e-11
69573	'Hilpda'	mRNA	1.35503	1.60045e-127
66175	'Mustn1'	mRNA	1.34705	5.30624e-07
20304	'Ccl5'	mRNA	1.30794	2.8305e-75
18627	'Per2'	mRNA	1.27392	3.04945e-07
18787	'Serpine1'	mRNA	1.26885	0
107934	'Celsr3'	mRNA	1.24393	5.43075e-05
19275	'Ptprn'	mRNA	1.24393	0.000295036
20442	'St3gal1'	mRNA	1.23786	3.04883e-28
240672	'Dusp5'	mRNA	1.20186	1.93478e-54
54525	'Syt7'	mRNA	1.19967	2.06048e-07
230863	'Sh2d5'	mRNA	1.16435	1.53547e-26
20556	'Slfn2'	mRNA	1.16295	3.10199e-134
76770	'Csta2'	mRNA	1.15071	5.29852e-08
20299	'Ccl22'	mRNA	1.1472	3.27545e-36
18415	'Hspa4l'	mRNA	1.14613	3.3814e-240
228785	'Mylk2'	mRNA	1.1416	5.04068e-05
244864	'Layn'	mRNA	1.13696	2.25348e-80
233571	'P2ry6'	mRNA	1.12971	6.16612e-08
93692	'Glrx'	mRNA	1.09762	3.11054e-82
20821	'Trim21'	mRNA	1.0939	1.08885e-06
29815	'Bcar3'	mRNA	1.08437	9.56424e-62
66725	'Lrrk2'	mRNA	1.08086	1.42336e-151
15267	'H2ac18'	mRNA	1.07257	6.53619e-09
22040	'Trex1'	mRNA	1.06686	6.68683e-09
237339	'L3mbtl3'	mRNA	1.05644	2.48759e-10
64113	'Moap1'	mRNA	1.05538	8.8045e-06
80888	'Hspb8'	mRNA	1.04422	1.00065e-05
56405	'Dusp14'	mRNA	1.02623	1.84731e-20
215627	'Zbtb8b'	mRNA	1.02509	1.56831e-109
50884	'Nckap1'	mRNA	1.01594	1.29557e-11
67775	'Rtp4'	mRNA	1.01138	4.41833e-45
18263	'Odc1'	mRNA	1.00789	0
18715	'Pim2'	mRNA	1.00627	9.08776e-39
71532	'Fam217b'	mRNA	1	0.000636176
16500	'Kcnb1'	mRNA	-1	0.000200688
16551	'Kif11'	mRNA	-1.00461	5.39201e-136
19362	'Rad51ap1'	mRNA	-1.00519	2.17392e-33
115486430	'LOC115486430'	mRNA	-1.01257	5.66807e-13
20249	'Scd1'	mRNA	-1.01594	5.71537e-08
72107	'Dscc1'	mRNA	-1.02074	1.24896e-06
51944	'Knstrn'	mRNA	-1.02418	8.50123e-33
20725	'Serpinb8'	mRNA	-1.04668	6.45059e-08
243912	'Hspb6'	mRNA	-1.0513	0.000453204
19363	'Rad51b'	mRNA	-1.05518	0.000121172
12316	'Aspm'	mRNA	-1.05744	5.63004e-39
19253	'Ptpn18'	mRNA	-1.07689	1.96749e-14
68612	'Ube2c'	mRNA	-1.08789	3.55253e-112
218581	'Depdc1b'	mRNA	-1.08994	3.48721e-06
70645	'Oip5'	mRNA	-1.09132	5.65813e-17
21973	'Top2a'	mRNA	-1.09194	0
115489454	'Gm52512'	mRNA	-1.09233	7.04068e-15
108907	'Nusap1'	mRNA	-1.09473	9.13922e-73
70466	'Ckap2l'	mRNA	-1.09607	3.57019e-70
12534	'Cdk1'	mRNA	-1.10132	1.16417e-74
270906	'Prr11'	mRNA	-1.10181	6.06288e-87
381293	'Kif14'	mRNA	-1.10405	3.24697e-24
217653	'Mis18bp1'	mRNA	-1.11072	8.85515e-53
269610	'Chd5'	mRNA	-1.11103	0.000640828
50883	'Chek2'	mRNA	-1.11258	1.20007e-10
20877	'Aurkb'	mRNA	-1.13071	2.35418e-32
109212	'Pimreg'	mRNA	-1.13525	6.23457e-18
74359	'4931414P19Rik'	mRNA	-1.14202	4.07614e-05
404710	'Iqgap3'	mRNA	-1.14938	2.74543e-63
12428	'Ccna2'	mRNA	-1.1631	1.77628e-102
108000	'Cenpf'	mRNA	-1.16398	6.30331e-92
71876	'Cenpu'	mRNA	-1.16471	1.17372e-06
70454	'Cenpl'	mRNA	-1.16642	1.01487e-17
15216	'Hfe'	mRNA	-1.2649	4.88278e-07
56644	'Clec7a'	mRNA	-1.27302	6.698e-11
57138	'Slc12a5'	mRNA	-1.27872	1.52448e-07
83382	'Siglece'	mRNA	-1.28011	3.6798e-05
12615	'Cenpa'	mRNA	-1.28358	1.2447e-55
12390	'Cav2'	mRNA	-1.29218	1.95983e-05
381549	'Zfp69'	mRNA	-1.31686	7.95419e-06
380713	'Scarf1'	mRNA	-1.32193	0.000231834
208084	'Pif1'	mRNA	-1.33452	2.78458e-38
227120	'Plcl1'	mRNA	-1.36257	5.91919e-05
71878	'Fam83d'	mRNA	-1.37197	1.4418e-06
115487367	'Gm51753'	mRNA	-1.37322	3.02987e-05
252973	'Grhl2'	mRNA	-1.40293	1.03274e-38
231214	'Cc2d2a'	mRNA	-1.42321	0.000948379
665433	'H2ac23'	mRNA	-1.45313	3.80483e-101
23886	'Gdf15'	mRNA	-1.46467	3.91384e-07
319171	'H2ac24'	mRNA	-1.47807	8.10558e-52
105246572	'Gm41844'	mRNA	-1.48382	5.20605e-06
17687	'Msh5'	mRNA	-1.5074	2.62099e-10
12442	'Ccnb2'	mRNA	-1.50864	2.91217e-98
53310	'Dlg3'	mRNA	-1.52484	8.81022e-06
16010	'Igfbp4'	mRNA	-1.53354	4.22054e-15
14760	'Gpr19'	mRNA	-1.53478	1.28283e-06
94242	'Tinagl1'	mRNA	-1.58024	9.58772e-07
72391	'Cdkn3'	mRNA	-1.58145	1.76039e-20
240055	'Neurl1b'	mRNA	-1.58496	1.61493e-06
330627	'Trim66'	mRNA	-1.58496	0.000857375
83433	'Trem2'	mRNA	-1.5907	2.40814e-39
12322	'Camk2a'	mRNA	-1.77372	2.49459e-06
171207	Arhgap4'	mRNA	-1.78241	0.00096524
105247050	Gm42226'	mRNA	-2.64386	0.000177618
667962	Zfp966'	mRNA	-3.30175	6.06002e-40
20297	'Ccl20'	mRNA	-3.50918	3.05393e-11
93713	Pcdhga5'	mRNA	-4.24793	0.000619839
546024	Crxos'	mRNA	-5.45943	0.000620084
545490	Zfp973'	mRNA	-7.33985	6.45801e-08
69994	Rsc1a1'	mRNA	-7.84549	5.29946e-20
100039257	Tmem254b'	mRNA	-8.82337	8.66012e-25

## Sheet: gene expression
The gene expression in RAW264.7 macrophages with or without SAA treatment
st_gene_id	gene_id	gene_symbol	fpkm_Ctrl	fpkm_SAA	tpm_Ctrl	tpm_SAA	read_count_Ctrl	read_count_SAA
G10090_5196	320712	Abi3bp	0	0.01	0	0.02	0	1
G10090_9272	69439	Mroh4	0	0.04	0	0.06	0	2
G10090_8180	22329	Vcam1	0	0.06	0	0.09	0	3
G10090_2163	319150	H3c2	0	0.73	0	1.14	0	2.81
G10090_9804	19265	Ptprcap	0	0.21	0	0.33	0	2
G10090_10908	241158	Ankmy1	0	0.04	0	0.07	0	2.48
G10090_18285	317750	Slc24a5	0	0.07	0	0.11	0	1.95
G10090_14887	18605	Enpp1	0	0.01	0	0.02	0	1
G10090_16899	225742	St8sia5	0	0.17	0	0.27	0	3
G10090_20798	241175	Cntnap5b	0	0.02	0	0.04	0	4
G10090_31334	240411	Loxhd1	0	0.03	0	0.04	0	3
G10090_33330	667277	C1rb	0	0.11	0	0.17	0	3.3
G10090_19262	319178	H2bc3	0	0.27	0	0.42	0	1
G10090_7382	229687	Chil5	0	0.01	0	0.02	0	1
G10090_9889	18028	Nfib	0	0.01	0	0.01	0	1
G10090_9585	11775	Ap3b2	0	0.09	0	0.14	0	5
G10090_29658	22431	Wt1	0	0.02	0	0.03	0	1
G10090_9515	72097	Cracdl	0	0.03	0	0.05	0	2
G10090_8284	225908	Myrf	0	0.01	0	0.02	0	1
G10090_49809	115489972	Gm52720	0	0.09	0	0.14	0	2.7
G10090_25175	102639178	Gm35549	0	0.09	0	0.13	0	0.64
G10090_21909	13009	Csrp3	0	0.2	0	0.3	0	2
G10090_13565	19270	Ptprg	0	0.01	0	0.02	0	1
G10090_20061	11568	Aebp1	0	0.05	0	0.08	0	3
G10090_10626	319586	Celf5	0	0.05	0	0.08	0	3
G10090_6077	50765	Tfr2	0	0.05	0	0.07	0	2
G10090_4090	380701	Slc47a2	0	0.1	0	0.16	0	3
G10090_26291	246190	Otoa	0	0.02	0	0.03	0	1
G10090_9953	239463	Fam83a	0	0.03	0	0.05	0	1
G10090_19831	66859	Slc16a9	0	0.05	0	0.08	0	2
G10090_1360	71648	Optn	0	0.03	0	0.05	0	1
G10090_7428	107351	Kank1	0	0.03	0	0.04	0	2
G10090_23380	108116	Slco3a1	0	0.01	0	0.02	0	1
G10090_22954	69481	Actl9	0	0.06	0	0.09	0	1
G10090_14319	100039192	Tmem254c	0	3.06	0	4.77	0	58.31
G10090_11930	20758	Sprr2d	0	0.15	0	0.23	0	1
G10090_20767	242377	Pm20d2	0	0.01	0	0.02	0	1
G10090_10658	100302688	Gm17455	0	0.21	0	0.32	0	2
G10090_28584	94179	Krt23	0	0.82	0	1.28	0	17
G10090_1266	15234	Hgf	0	0.03	0	0.04	0	1
G10090_2580	17293	Mesp2	0	0.04	0	0.06	0	1
G10090_48202	100042235	Gm3739	0	0.02	0	0.04	0	1
G10090_13879	66895	Pxdc1	0	0.04	0	0.06	0	1
G10090_49316	115488764	Gm49894	0	0.06	0	0.09	0	2
G10090_11111	14219	Ccn2	0	0.15	0	0.23	0	5
G10090_28213	236749	Gm4907	0	0.06	0	0.09	0	1
G10090_12988	675294	Gm9639	0	0.13	0	0.21	0	1
G10090_32199	100041379	Zfp980	0	0.03	0	0.05	0	2
G10090_48401	115485924	LOC115485924	0	0.05	0	0.08	0	1
G10090_31503	243923	Rgs9bp	0	0.02	0	0.03	0	2
G10090_33567	121021	Cspg4	0	0.01	0	0.01	0	1
G10090_15081	101055806	Gm10378	0	0.05	0	0.08	0	1
G10090_27941	214240	Disp2	0	0.03	0	0.05	0	3
G10090_23318	14616	Gja8	0	0.01	0	0.01	0	1
G10090_11292	12771	Ccr3	0	0.02	0	0.03	0	1
G10090_12153	116939	Pnpla3	0	0.02	0	0.02	0	1
G10090_32775	100043686	Amy2a3	0	0.01	0	0.02	0	0.67
G10090_27842	101434	Ceacam15	0	0.06	0	0.09	0	1
G10090_328	208618	Etl4	0	0.01	0	0.02	0	1
G10090_6137	68768	Krtap4-6	0	0.09	0	0.15	0	1
G10090_137	13101	Cyp2d10	0	0.04	0	0.07	0	1
G10090_16732	71026	Speer3	0	0.07	0	0.1	0	1
G10090_33913	20724	Serpinb5	0	0.06	0	0.09	0	2
G10090_14574	105247297	LOC105247297	0	0.04	0	0.06	0	0.85
G10090_5051	171209	Asic3	0	0.17	0	0.27	0	4
G10090_5355	14344	Fut2	0	0.05	0	0.07	0	2
G10090_15612	69032	Lyzl4	0	0.24	0	0.38	0	3
G10090_27684	16398	Itga2	0	0.02	0	0.03	0	2
G10090_1064	100504195	Micalcl	0	0.06	0	0.09	0	2
G10090_24224	100216455	Gm14124	0	0.02	0	0.02	0	0.69
G10090_31170	75209	Sv2c	0	0.08	0	0.12	0	1
G10090_8845	83398	Ndst3	0	0.03	0	0.05	0	2
G10090_29176	67596	Tespa1	0	0.03	0	0.04	0	1
G10090_12314	21393	Tcap	0	0.09	0	0.14	0	1
G10090_14334	18779	Pla2r1	0	0.01	0	0.02	0	1
G10090_48372	108167945	Gm46305	0	0.07	0	0.1	0	1.1
G10090_28154	271209	Rp1l1	0	0.01	0	0.02	0	1
G10090_19410	102635181	Gm32584	0	0.05	0	0.08	0	1
G10090_31926	380728	Kcnh4	0	0.02	0	0.03	0	1
G10090_25427	232984	B3gnt8	0	0.04	0	0.06	0	1
G10090_13690	29865	Cabp5	0	0.08	0	0.13	0	2
G10090_27652	71774	Shroom1	0	0.04	0	0.07	0	2
G10090_7538	94353	Hmgn3	0	0.1	0	0.16	0	1
G10090_24857	69386	H4c8	0	1.47	0	2.3	0	4.26
G10090_32382	20293	Ccl12	0	0.45	0	0.7	0	2
G10090_17947	66039	Tmem254a	0	0.09	0	0.14	0	2.69
G10090_6499	329650	Med12l	0	0.01	0	0.01	0	1
G10090_20722	13511	Dsg2	0	0.01	0	0.02	0	1
G10090_17837	21822	Tgtp1	0	0.03	0	0.05	0	1.2
G10090_29749	13081	Cyp24a1	0	0.04	0	0.06	0	2
G10090_2608	73061	Cldn34c1	0	0.02	0	0.03	0	1
G10090_4318	100727	Ugt2b34	0	0.07	0	0.1	0	3
G10090_20276	384724	Cyp2t4	0	0.1	0	0.16	0	2
G10090_8788	15375	Foxa1	0	0.02	0	0.03	0	1
G10090_8304	381270	Marchf4	0	0.03	0	0.05	0	2
G10090_22276	545091	Hnrnpa1l2-ps2	0	0.07	0	0.11	0	1
G10090_6282	73458	Aldh3b3	0	0.06	0	0.09	0	1
G10090_31428	104582	Rprml	0	0.08	0	0.12	0	1
G10090_2247	381835	Sbk3	0	0.02	0	0.03	0	1
G10090_13299	73376	Tex33	0	0.18	0	0.28	0	2
G10090_50197	637776	Zfp977	0	0.04	0	0.06	0	1
G10090_3860	102638083	Ccdc188	0	0.06	0	0.09	0	1
G10090_49450	115489044	LOC115489044	0	0.12	0	0.18	0	1.39
G10090_20875	52250	Reep1	0	0.04	0	0.06	0	2
G10090_1179	75462	1700001C19Rik	0	0.05	0	0.07	0	1
G10090_17769	100504234	Ccdc170	0	0.01	0	0.02	0	1
G10090_18680	620631	Ttc30a2	0	0.07	0	0.11	0	2
G10090_32095	69036	Zg16	0	0.15	0	0.23	0	1
G10090_13482	72049	Tnfrsf13c	0	0.08	0	0.12	0	2
G10090_24445	102635385	Gm32742	0	0.01	0	0.02	0	1
G10090_15008	207259	Zbtb7c	0	0.02	0	0.02	0	1
G10090_33305	17388	Mmp15	0	0.02	0	0.02	0	1
G10090_1619	277496	Lkaaear1	0	0.07	0	0.1	0	1
G10090_31979	20759	Sprr2e	0	0.16	0	0.25	0	1
G10090_23275	278795	Lrrc10b	0	0.03	0	0.05	0	1
G10090_20161	234836	Il17c	0	0.41	0	0.63	0	3
G10090_15973	216725	Adamts2	0	0.01	0	0.02	0	1
G10090_10512	243362	Stard13	0	0.01	0	0.02	0	1
G10090_21158	271970	Arsj	0	0.02	0	0.03	0	1
G10090_26655	100043684	Amy2a4	0	0.01	0	0.02	0	0.67
G10090_11473	16009	Igfbp3	0	0.09	0	0.13	0	3
G10090_21338	12164	Bmp8b	0	0.02	0	0.04	0	1
G10090_31175	668310	Cc2d2b	0	0.02	0	0.03	0	2
G10090_33702	12007	Azgp1	0	0.06	0	0.09	0	1
G10090_30774	18196	Nsg1	0	0.03	0	0.05	0	1.06
G10090_17644	242297	Fam110b	0	0.02	0	0.04	0	1
G10090_22950	76703	Cpb1	0	0.05	0	0.08	0	1
G10090_10729	12467	Cct6b	0	0.14	0	0.22	0	3
G10090_17256	75470	Iqcf5	0	0.22	0	0.34	0	1
G10090_2864	433940	Fam222a	0	0.03	0	0.04	0	1
G10090_9539	276829	Smtnl2	0	0.11	0	0.16	0	4
G10090_29181	12263	C2	0	0.03	0	0.04	0	1
G10090_22940	626870	Gm11992	0	0.09	0	0.14	0	3
G10090_16164	234199	Fgl1	0	0.09	0	0.14	0	1
G10090_17418	108168936	LOC108168936	0	0.01	0.01	0.01	1	2
G10090_30836	102640594	Gm28710	0	0.04	0	0.06	0	1
G10090_2050	14184	Fgfr3	0	0.03	0	0.05	0	2
G10090_12312	574418	Serinc4	0	0.1	0	0.16	0	2.06
G10090_27278	105245673	Gm6676	0	0.05	0	0.08	0	0.45
G10090_14998	244562	Abcc12	0	0.02	0	0.03	0	1
G10090_25383	18089	Nkx2-3	0	0.03	0	0.05	0	1
G10090_21160	74686	Slc25a54	0	0.1	0	0.15	0	2
G10090_17321	16545	Kera	0	0.04	0	0.07	0	1
G10090_21979	239368	Erich5	0	0.03	0	0.05	0	1
G10090_7199	211949	Spsb4	0	0.03	0	0.05	0	1
G10090_25144	14186	Fgfr4	0	0.04	0	0.07	0	2
G10090_16790	637004	Vmn2r3	0	0.03	0	0.04	0	1
G10090_30540	102633458	Gm11100	0	0.08	0	0.12	0	2.09
G10090_33168	11552	Adra2b	0	0.03	0	0.05	0	2
G10090_16573	381538	Mroh7	0	0.02	0	0.03	0	1
G10090_19974	54324	Arhgef5	0	0.01	0	0.02	0	1
G10090_23702	232790	Oscar	0	0.04	0	0.06	0	1
G10090_6278	327747	Mettl24	0	0.03	0	0.05	0	2
G10090_3839	66222	Serpinb1a	0	0.09	0	0.14	0	2
G10090_18249	69700	Col22a1	0	0.01	0	0.01	0	1
G10090_19646	13079	Cyp21a1	0	0.04	0	0.06	0	1
G10090_3425	64380	Ms4a4c	0	0.04	0	0.07	0	1
G10090_15950	21872	Tjp1	0	0.02	0	0.03	0	2
G10090_48611	115486944	Gm51581	0	0.05	0	0.08	0	1
G10090_6537	21987	Tpd52l1	0	0.06	0	0.1	0	1
G10090_2178	12561	Cdh4	0	0.01	0	0.02	0	1
G10090_33486	16869	Lhx1	0	0.02	0	0.03	0	1
G10090_6289	12258	Serping1	0	0.12	0	0.19	0	3
G10090_8077	100503240	Trpc5os	0	0.02	0	0.03	0	1
G10090_48374	108168963	Zfp978	0	0.05	0	0.08	0	1
G10090_15984	71132	Cabyr	0	0.11	0	0.17	0	2
G10090_13007	66857	Plbd1	0	0.04	0	0.06	0	1
G10090_17421	17888	Myh6	0	0.01	0	0.02	0	1
G10090_12136	69543	Capns2	0	0.25	0	0.39	0	3
G10090_16671	71908	Cldn23	0	0.04	0	0.06	0	1
G10090_16653	233222	Mrgpra3	0	0.06	0	0.09	0	1
G10090_13295	23972	Papss2	0	0.02	0	0.03	0	1
G10090_32982	668588	Gm9257	0	0.04	0	0.06	0	1
G10090_19279	15206	Hes2	0	0.06	0	0.09	0	2
G10090_17266	18315	Olfr18	0	0.07	0	0.11	0	1
G10090_8550	240816	Rgsl1	0	0.02	0	0.03	0	1
G10090_29723	269053	Gpr152	0	0.02	0	0.03	0	1
G10090_5460	214425	Cilp	0	0.02	0	0.02	0	1
G10090_5152	225743	Rnf165	0	0.01	0	0.01	0	1
G10090_24854	105246807	Gm42031	0	0.05	0	0.07	0	1
G10090_223	23871	Ets1	0	0.08	0	0.13	0	6
G10090_29566	67859	Cysrt1	0	0.12	0	0.19	0	1
G10090_14016	229949	Ak5	0	0.02	0	0.03	0	1
G10090_13659	232941	Ppm1n	0	0.09	0	0.14	0	2
G10090_14759	59056	Evc	0	0.02	0	0.03	0	1
G10090_1262	241134	Nyap2	0	0.01	0	0.01	0	1
G10090_9553	240444	Kcng2	0	0.03	0	0.04	0	1
G10090_31941	319984	Jph4	0	0.03	0	0.05	0	2
G10090_30459	12833	Col6a1	0	0.02	0	0.03	0	1
G10090_15486	100041658	Mup7	0	0.15	0	0.24	0	1.82
G10090_19786	76113	Lpo	0	0.05	0	0.08	0	2
G10090_16417	237858	Trarg1	0	0.02	0	0.03	0	1
G10090_31316	14161	Fga	0	0.03	0	0.04	0	1
G10090_5967	338368	Pheta2	0	0.03	0	0.04	0	1
G10090_16107	70884	Ccdc81	0	0.03	0	0.04	0	1
G10090_12839	13199	Ddn	0	0.02	0	0.03	0	1
G10090_25490	73608	Marveld3	0	0.03	0	0.04	0	1
G10090_18070	102634532	Gm3642	0	0.44	0	0.68	0	3
G10090_27230	383592	Kif28	0	0.02	0	0.03	0	1
G10090_16833	71897	Lypd6b	0	0.03	0	0.05	0	1
G10090_10933	66968	Plin5	0	0.05	0	0.07	0	1
G10090_6505	106347	Ildr1	0	0.03	0	0.05	0	1
G10090_1273	18514	Pbx1	0	0.01	0	0.01	0	1
G10090_8184	328258	Slc25a48	0	0.05	0	0.08	0	1
G10090_17193	20668	Sox13	0	0.02	0	0.03	0	1
G10090_8634	19701	Ren1	0	0.11	0	0.17	0	2
G10090_23272	100503609	Lnp1	0	0.12	0	0.18	0	1
G10090_21342	105245278	Gm40755	0	0.02	0	0.03	0	2
G10090_28855	74561	Nkx6-3	0	0.03	0	0.05	0	1
G10090_21754	666731	Trim43c	0	0.08	0	0.13	0	2
G10090_12358	72258	Kcnk10	0	0.02	0	0.03	0	2
G10090_2152	278304	Zfp385c	0	0.02	0	0.04	0	1
G10090_15871	110279	Bcr	0	0.07	0	0.11	0	4
G10090_11337	17451	Mos	0	0.05	0	0.08	0	1
G10090_48382	110599584	Eef1akmt4-ece2	0	0.1	0	0.15	0	4.86
G10090_3131	13164	Dazl	0	0.02	0	0.04	0	1
G10090_22403	13590	Lefty1	0	0.05	0	0.07	0	1
G10090_30104	21755	Prss39	0	0.06	0	0.1	0	1
G10090_19765	105245400	Gm40862	0	0.08	0	0.12	0	1
G10090_9614	17837	Mug2	0	0.01	0	0.02	0	1
G10090_12023	74430	Cfap20dc	0	0.03	0	0.05	0	1
G10090_3041	76654	Upp2	0	0.03	0	0.04	0	1
G10090_30988	75465	Dynlrb2	0	0.24	0	0.38	0	1
G10090_8231	330721	Nek5	0	0.06	0	0.1	0	2
G10090_3545	12821	Col17a1	0	0.01	0	0.02	0	1
G10090_32559	94227	Pi15	0	0.02	0	0.03	0	2
G10090_13767	11421	Ace	0	0.01	0	0.02	0	1
G10090_28448	17842	Mup3	0	0.29	0	0.45	0	3
G10090_16241	12496	Entpd2	0	0.04	0	0.06	0	1
G10090_10871	211134	Lzts1	0	0.01	0	0.02	0	1
G10090_19342	68178	Cgnl1	0	0.03	0	0.05	0	3
G10090_21800	68777	Tmem53	0	0.1	0	0.16	0	1
G10090_23738	20692	Sparc	0	0.03	0	0.05	0	1
G10090_9966	14783	Grb10	0	0.06	0	0.09	0	4
G10090_19948	170745	Xpnpep2	0	0.02	0	0.03	0	1
G10090_12756	14276	Folr2	0	0.07	0	0.1	0	1
G10090_13588	208188	Ghsr	0	0.01	0	0.02	0	1
G10090_13379	238803	Zfp366	0	0.05	0	0.08	0	2
G10090_11655	217341	Qrich2	0	0.03	0	0.05	0	1
G10090_8842	270120	Fat3	0	0	0.01	0	1	0
G10090_3015	16512	Kcnh3	0	0.07	0	0.11	0	4
G10090_22995	622480	Spocd1	0	0.02	0	0.03	0	1
G10090_10030	21420	Tfap2c	0	0.03	0	0.04	0	1
G10090_28196	223646	Naprt	0	0.1	0	0.16	0	2
G10090_26260	208613	Tmem212	0	0.27	0	0.42	0	2
G10090_12986	65971	Tbata	0	0.08	0	0.13	0	1
G10090_13842	70129	Slc44a4	0	0.06	0	0.1	0	2
G10090_4839	18049	Ngf	0	0.08	0	0.12	0	1
G10090_21695	23831	Car14	0	0.18	0	0.28	0	1
G10090_2136	668357	Dmrtc1c2	0	0	0	0	0.02	0
G10090_10027	98733	Obsl1	0	0.01	0	0.02	0	1
G10090_4215	114570	Crip3	0	0.08	0	0.13	0	2
G10090_18891	20564	Slit3	0	0.01	0	0.02	0	1
G10090_22060	19193	Pipox	0	0.04	0	0.07	0	1
G10090_23173	229055	Zbtb10	0	0.01	0	0.01	0	1
G10090_20051	102635990	LOC102635990	0	0	0.01	0	1	0
G10090_4545	94040	Clmn	0	0.01	0	0.02	0	2
G10090_20624	69253	Hspb2	0	0.21	0	0.32	0	1
G10090_7951	22114	Tssk1	0	0.16	0	0.25	0	3
G10090_14150	319188	H2bc22	0	0.2	0	0.31	0	1.08
G10090_19837	227289	Gpbar1	0	0.09	0	0.13	0	1
G10090_32900	319157	H4c6	0	0.47	0	0.74	0	1
G10090_26878	15214	Hey2	0	0.03	0	0.04	0	1
G10090_26652	234988	Mbd3l2	0	0.03	0	0.05	0	1
G10090_27657	171531	Mlph	0	0.01	0	0.02	0	1
G10090_2948	68265	Iqcf3	0	0.09	0	0.14	0	1
G10090_21632	14160	Lgr5	0	0.01	0	0.02	0	1
G10090_23643	98363	Efhd1	0	0.12	0	0.18	0	3
G10090_18296	11425	Apoc4	0	0.24	0	0.37	0	1
G10090_3572	320563	Islr2	0	0.05	0	0.08	0	3
G10090_33440	192163	Pcdha3	0	0.02	0	0.02	0	1.25
G10090_7691	13195	Ddc	0	0.04	0	0.06	0	1
G10090_16641	100042149	Gm3696	0	0.08	0	0.12	0	2.14
G10090_21154	27389	Dusp13	0	0.22	0	0.35	0	3
G10090_27673	20446	St6galnac2	0	0.04	0	0.05	0	1
G10090_105	19266	Ptprd	0	0.01	0	0.01	0	1
G10090_11823	53419	Corin	0	0.04	0	0.07	0	3
G10090_1780	320118	Fbxl13	0	0.03	0	0.04	0	1
G10090_34010	17180	Matn1	0	0.04	0	0.06	0	1
G10090_400	109225	Ms4a7	0	0.06	0	0.1	0	1
G10090_4984	237891	Gas2l2	0	0.02	0	0.04	0	1
G10090_5767	228788	Ccm2l	0	0.12	0	0.19	0	3
G10090_13384	544963	Iqgap2	0	0.02	0	0.03	0	1
G10090_24550	103889	Hoxb2	0	0.05	0	0.07	0	1
G10090_19807	20701	Serpina1b	0	0.48	0	0.75	0	9.01
G10090_21882	241226	Itga8	0	0.03	0	0.05	0	3
G10090_4844	11625	Ahsg	0	0.07	0	0.11	0	1
G10090_8370	94244	Fkbp6	0	0.06	0	0.1	0	1
G10090_29648	100862368	Gm21680	0	0.1	0	0.16	0	1
G10090_18109	109246	Tspan9	0	0.03	0	0.05	0	2
G10090_1841	105853	Mal2	0	0.05	0	0.08	0	2
G10090_10922	13114	Cyp3a16	0	0.04	0	0.07	0	1
G10090_30183	353234	Pcdha2	0	0.03	0	0.05	0	2.5
G10090_16678	223780	Adm2	0	0.06	0	0.09	0	1
G10090_15683	387565	Cd300c	0	0.09	0	0.14	0	1
G10090_33780	20348	Sema3c	0	0.08	0	0.12	0	6
G10090_7911	14239	Foxs1	0	0.06	0	0.09	0	1
G10090_7229	27421	Abcc6	0	0.02	0	0.03	0	1
G10090_13900	242122	Vtcn1	0	0.06	0	0.09	0	1
G10090_16071	226610	Fam78b	0	0.01	0	0.02	0	1
G10090_25	23828	Bves	0	0.03	0	0.05	0	2
G10090_501	70727	Rasgef1a	0	0.06	0	0.1	0	3
G10090_29447	102640376	Gm36448	0	0.17	0	0.26	0	1
G10090_925	378425	Nlrp12	0	0.02	0	0.02	0	1
G10090_32571	20519	Slc22a3	0	0.02	0	0.03	0	1
G10090_23666	102570	Slc22a13	0	0.14	0	0.22	0	3
G10090_25822	108167961	Gm46319	0	0.19	0	0.3	0	3
G10090_21062	13123	Cyp7b1	0	0.03	0	0.05	0	1
G10090_5449	73647	Capn9	0	0.03	0	0.05	0	1
G10090_21889	100861755	Gm21190	0	0.07	0	0.11	0	0.98
G10090_1271	637079	Iqcn	0	0.01	0	0.01	0	1
G10090_8834	100039116	Mup14	0	0.65	0	1.02	0	6.98
G10090_23239	16871	Lhx3	0	0.04	0	0.05	0	1
G10090_49111	115488203	LOC115488203	0	0.1	0	0.16	0	1
G10090_49006	115487959	Gm51965	0	0.06	0	0.09	0	2.02
G10090_9311	213311	Fbxl21	0	0.04	0	0.06	0	1
G10090_683	244958	Mrap2	0	0.04	0	0.06	0	1
G10090_2657	108017	Fxyd4	0	0.09	0	0.14	0	2
G10090_48976	115487818	Gm10840	0	0.1	0	0.16	0	2
G10090_768	16426	Itih3	0	0.07	0	0.11	0	3
G10090_21267	211305	Fbxw13	0	0.05	0	0.08	0	1
G10090_6942	102631805	Gm272	0	0.02	0	0.03	0	2
G10090_11056	244233	Cd163l1	0	0.02	0	0.03	0	1
G10090_1038	12458	Ccr6	0	0.06	0	0.1	0	1
G10090_3718	71981	Tdrd12	0	0.05	0	0.07	0	1
G10090_24617	12061	Bdkrb1	0	0.21	0	0.34	0	4
G10090_28473	12813	Col10a1	0	0.02	0	0.03	0	1
G10090_26184	108168148	Gm5798	0	0.06	0	0.09	0	1
G10090_4377	108167925	Gm46294	0	0.13	0	0.2	0	2.04
G10090_26818	68918	1190005I06Rik	0	0.22	0	0.35	0	1.73
G10090_8952	213783	Plekhg1	0	0.01	0	0.01	0	1
G10090_19226	213603	Slc44a3	0	0.03	0	0.04	0	1
G10090_9545	16617	Klk1b24	0	0.1	0	0.16	0	1
G10090_19195	23948	Mmp17	0	0.01	0	0.02	0	1
G10090_15106	75122	Zc2hc1b	0	0.08	0	0.12	0	1
G10090_25167	11471	Actl7b	0	0.05	0	0.08	0	1
G10090_26687	20974	Syngr3	0	0.07	0	0.11	0	2
G10090_24688	16008	Igfbp2	0	0.18	0	0.29	0	2
G10090_32770	208634	Tspan10	0	0.03	0	0.05	0	1
G10090_12924	67860	S100a16	0	0.07	0	0.11	0	1
G10090_24354	246747	Adig	0	0.17	0	0.26	0	1
G10090_26360	21818	Tgm3	0	0.03	0	0.04	0	1
G10090_14836	319183	H2bc11	0	0.3	0	0.47	0	1
G10090_11546	75453	Ccdc7b	0	0.08	0	0.12	0	1
G10090_1453	26874	Abcd2	0	0.01	0	0.02	0	1
G10090_9911	105244158	1700024J04Rik	0	0.03	0	0.04	0	1
G10090_934	105245389	Gm40853	0	0.19	0	0.3	0	3
G10090_21628	108169105	LOC108169105	0	0.28	0	0.44	0	4
G10090_18172	268932	Caskin1	0	0.01	0	0.02	0	1
G10090_16458	245880	Wasf3	0	0.01	0	0.01	0	0.97
G10090_49317	115488765	LOC115488765	0	0.12	0	0.19	0	1.02
G10090_3404	21906	Otop1	0	0.04	0	0.07	0	2
G10090_9746	69982	Spink2	0	0.23	0	0.35	0	1
G10090_33443	71664	Mettl7b	0	0.13	0	0.2	0	2
G10090_17020	231699	Oas1e	0	0.05	0	0.08	0	1
G10090_10078	100040935	Gm3050	0	0.09	0	0.13	0	2
G10090_7163	71263	Mro	0	0.03	0	0.05	0	1
G10090_28104	73381	Cmtm2a	0	0.15	0	0.24	0	2
G10090_22044	100862470	LOC100862470	0	0.03	0	0.05	0	1
G10090_11745	69219	Ddah1	0	0.02	0	0.03	0	1
G10090_7338	57342	Parva	0	0.02	0	0.02	0	1
G10090_18585	69349	1700008O03Rik	0	0.25	0	0.39	0	2
G10090_12825	56615	Mgst1	0	0.27	0	0.42	0	3
G10090_9295	68203	Diras2	0	0.02	0	0.02	0	1
G10090_22839	78911	Trim42	0	0.03	0	0.04	0	1
G10090_4287	75953	Samd7	0	0.02	0	0.03	0	1
G10090_9060	76380	Cep112	0	0.02	0	0.03	0	1
G10090_31245	23959	Nt5e	0	0.09	0	0.15	0	5
G10090_10965	20447	St6galnac3	0	0	0.01	0	0.86	0
G10090_26862	384061	Fndc5	0	0.02	0	0.04	0	1
G10090_20457	72301	Shisal1	0	0.01	0	0.02	0	1
G10090_15232	69296	Tmigd3	0	0.18	0	0.28	0	2
G10090_29205	22139	Ttr	0	0.11	0	0.18	0	1
G10090_16268	20319	Sfrp2	0	0.04	0	0.06	0	1
G10090_4061	105246303	Gm41607	0	0	0	0	1	1
G10090_14430	18828	Plscr2	0	0.08	0	0.12	0	2
G10090_744	20230	Satb1	0	0.02	0	0.03	0	1
G10090_14879	18171	Nr1i2	0	0.06	0	0.09	0	1
G10090_23464	100504164	Cmtm1	0	0.14	0	0.22	0	2
G10090_11466	74675	Ptchd3	0	0.02	0	0.03	0	1
G10090_16229	18595	Pdgfra	0	0.01	0	0.02	0	1
G10090_24356	547347	Gm6034	0	0.09	0	0.14	0	2
G10090_24678	319155	H4c3	0	1	0	1.56	0	2
G10090_8593	74548	Gsdmc4	0	0.03	0	0.05	0	1
G10090_11472	399599	Ccdc87	0	0.04	0	0.07	0	2
G10090_13052	270097	Vat1l	0	0.02	0	0.03	0	1
G10090_27559	67937	Tmem59l	0	0.1	0	0.16	0	2
G10090_31925	71994	Cnn3	0	0.04	0	0.06	0	1
G10090_15123	235320	Zbtb16	0	0.02	0	0.03	0	2
G10090_8482	235086	Igsf9b	0	0	0.01	0	1	0
G10090_4432	20347	Sema3b	0	0.03	0	0.05	0	1
G10090_8263	109979	Art3	0	0.12	0	0.18	0	2
G10090_12768	433752	Frg2f1	0	0.08	0	0.12	0	2
G10090_3384	15492	Hsd3b1	0	0.04	0	0.07	0	1
G10090_13418	319156	H4c4	0	2.09	0	3.26	0	5
G10090_24613	70693	Adgra3	0	0.01	0	0.02	0	1
G10090_32863	22370	Vtn	0	0.04	0	0.07	0	1
G10090_8122	170952	Prima1	0	0.02	0	0.03	0	1
G10090_8287	22024	Crisp2	0	0.05	0	0.08	0	1
G10090_988	269116	Nfasc	0	0.01	0	0.01	0	1
G10090_26933	110310	Krt7	0	0.05	0	0.07	0	1
G10090_12994	231885	Gm4871	0	0.07	0	0.11	0	1
G10090_19265	258694	Olfr1445	0	0.09	0	0.14	0	1
G10090_18618	12739	Cldn3	0	0.06	0	0.1	0	1
G10090_228	217843	Unc79	0	0.01	0.01	0.02	1.91	6.74
G10090_3493	434689	Gm10220	0	0.02	0	0.03	0	0.98
G10090_3080	72823	Pard3b	0	0.01	0	0.01	0	1
G10090_3169	19017	Ppargc1a	0	0.01	0	0.02	0	1
G10090_9919	16615	Klk1b16	0	0.1	0	0.16	0	1
G10090_13006	18703	Pigr	0	0.02	0	0.03	0	1
G10090_29962	101056084	Gm29776	0	0.02	0	0.03	0	1
G10090_20356	18405	Orm1	0	0.12	0	0.19	0	1
G10090_12299	407831	Tmem204	0	0.04	0	0.06	0	1
G10090_16167	242662	Rims3	0	0.02	0	0.03	0	2
G10090_24895	71709	Syde1	0	0.04	0	0.06	0	1
G10090_23015	56720	Tdo2	0	0.05	0	0.07	0	1
G10090_16390	75770	Brsk2	0	0.02	0	0.03	0	1
G10090_19690	14526	Gcg	0	0.07	0	0.12	0	1
G10090_258	18400	Slc22a18	0	0.1	0	0.16	0	2
G10090_680	11556	Adrb3	0	0.02	0	0.04	0	1
G10090_3054	635253	Usp51	0	0.03	0	0.05	0	1
G10090_8390	108167694	LOC108167694	0	0.47	0	0.73	0	2
G10090_9508	271639	Adcy10	0	0.01	0	0.01	0	1
G10090_9914	56741	Igdcc4	0	0.01	0	0.02	0	1
G10090_13709	193286	BC049762	0	0.2	0	0.32	0	3
G10090_30076	230396	Ifna13	0	0.11	0	0.17	0	1
G10090_24223	70291	Mkrn2os	0	0.05	0	0.09	0	2
G10090_12855	102631909	Gm30124	0	0.06	0	0.09	0	2
G10090_15050	100038948	Mup9	0	0.22	0	0.34	0	2.18
G10090_22532	18440	P2rx6	0	0.06	0	0.1	0	2
G10090_32375	381622	5031410I06Rik	0	0.05	0	0.07	0	2
G10090_2479	237806	Dnah9	0	0.01	0	0.01	0	1
G10090_9727	241770	Rims4	0	0.01	0	0.02	0	1
G10090_7094	69656	Pir	0	0.05	0	0.08	0	1
G10090_15218	12557	Cdh17	0	0.09	0	0.13	0	4
G10090_32305	18295	Ogn	0	0.03	0	0.04	0	1
G10090_4375	14062	F2r	0	0.04	0	0.06	0	2
G10090_10219	332934	Zmynd12	0	0.07	0	0.11	0	1
G10090_9436	107586	Ovol2	0	0.08	0	0.12	0	1
G10090_33034	620695	Gm13889	0	0.18	0	0.28	0	3
G10090_33635	622434	Arhgef26	0	0.05	0	0.08	0	4
G10090_641	270757	Bpifc	0	0.03	0	0.05	0	1
G10090_16131	223262	Timm8a2	0	0.02	0	0.03	0	1
G10090_12148	15395	Hoxa10	0	0.1	0	0.15	0	3
G10090_469	108013	Celf4	0	0.02	0	0.03	0	1
G10090_4870	13844	Ephb2	0	0.01	0	0.01	0	1
G10090_22470	13409	Tmc1	0	0.02	0	0.03	0	1
G10090_21187	258505	Olfr97	0	0.18	0	0.29	0	2
G10090_6927	208177	Phldb2	0	0.06	0	0.1	0	5
G10090_10659	13363	Dhh	0	0.06	0	0.09	0	2
G10090_5479	56734	Tulp2	0	0.07	0	0.12	0	2
G10090_26719	93890	Pcdhb19	0	0.01	0	0.02	0	1
G10090_13359	227717	Qrfp	0	0.02	0	0.04	0	1
G10090_26300	102680	Slc6a20a	0	0.04	0	0.06	0	1
G10090_17970	14115	Fbln2	0	0.03	0	0.05	0	2
G10090_15009	232670	Tspan33	0	0.07	0	0.11	0	2
G10090_17574	546801	Etv3l	0	0.09	0	0.14	0	2
G10090_31993	619548	Defb42	0	0.52	0	0.82	0	3
G10090_11939	67375	Qprt	0	0.07	0	0.1	0	1
G10090_3946	18481	Pak3	0	0.01	0	0.01	0	1
G10090_29872	232493	Gys2	0	0.03	0	0.04	0	1
G10090_13354	17882	Myh2	0	0.01	0	0.02	0	1
G10090_33199	22164	Tnfsf4	0	0.05	0	0.07	0	1
G10090_2869	67445	C1qtnf4	0	0.04	0	0.07	0	2
G10090_4926	11818	Apoh	0	0.3	0	0.47	0	3
G10090_5467	74854	4930402F06Rik	0	0.08	0	0.12	0	1
G10090_12985	108079	Prkaa2	0	0.01	0	0.01	0	1
G10090_31906	13884	Ces1c	0	0.04	0	0.06	0	1
G10090_22047	56543	Kcnd3	0	0.01	0	0.01	0	1
G10090_3707	12427	Ccna1	0	0.02	0	0.03	0	1.05
G10090_15542	72281	Sh2d4a	0	0.06	0	0.09	0	2
G10090_18115	232237	Fgd5	0	0.01	0	0.02	0	1
G10090_27282	442829	Ccin	0	0.04	0	0.06	0	1
G10090_50253	70986	4931422A03Rik	0	0.15	0	0.23	0	2
G10090_25724	72219	Spata31d1a	0	0.02	0	0.02	0	1
G10090_21237	24059	Slco2a1	0	0.04	0	0.07	0	3
G10090_13408	243743	Plxna4	0	0.07	0	0.1	0	13
G10090_805	19713	Ret	0	0.01	0	0.02	0	1
G10090_27829	319153	H3c11	0	0.43	0	0.67	0	1.56
G10090_767	207181	Rbms3	0	0.07	0	0.1	0	3.03
G10090_23570	70896	Speer1	0	0.07	0	0.11	0	1
G10090_11791	270049	Galntl6	0	0.01	0	0.02	0	1
G10090_17438	18146	Npdc1	0	0.15	0	0.23	0	3
G10090_25670	217214	Nags	0	0.03	0	0.05	0	1
G10090_12583	15507	Hspb1	0	0.1	0	0.15	0	1
G10090_27623	66255	Hsbp1l1	0	0.03	0	0.05	0	1
G10090_10051	67647	4930523C07Rik	0	0.02	0	0.03	0	1
G10090_30709	100039053	Gm2023	0	0.01	0	0.02	0	1
G10090_24940	17203	Mc5r	0	0.02	0	0.03	0	1
G10090_33261	12655	Chil3	0	0.05	0	0.08	0	1
G10090_2907	381246	Xkr9	0	0.06	0	0.09	0	2
G10090_13823	227231	Cps1	0	0.01	0	0.02	0	1
G10090_23942	192650	Cabp7	0	0.05	0	0.07	0	2.07
G10090_6259	18386	Oprd1	0	0.01	0	0.02	0	1
G10090_24327	15417	Hoxb9	0	0.03	0	0.04	0	1
G10090_10344	94253	Hecw1	0	0.01	0	0.01	0	1
G10090_8844	18190	Nrxn2	0	0.01	0	0.02	0	1
G10090_4057	18022	Nfe2	0	0.16	0	0.24	0	3
G10090_2516	78617	Cstad	0	0.11	0	0.17	0	1
G10090_4255	19272	Ptprk	0	0.06	0	0.1	0	6
G10090_13518	11489	Adam12	0	0.02	0	0.03	0	2
G10090_7173	225631	Onecut2	0	0	0	0.01	0	1
G10090_33573	16495	Kcna7	0	0.06	0	0.09	0	3
G10090_33937	243085	Ugt2b35	0	0.04	0	0.06	0	2
G10090_19213	100039028	Mup11	0	0.97	0	1.52	0	10.25
G10090_8359	13116	Cyp46a1	0	0.03	0	0.05	0	1
G10090_27077	67656	4930548H24Rik	0	0.16	0	0.25	0	3
G10090_6304	102632554	Gm30599	0	0.12	0	0.19	0	2
G10090_29567	12223	Btc	0	0.02	0	0.04	0	1
G10090_20999	14289	Fpr2	0	0.06	0	0.09	0	1
G10090_8801	212516	Efcab12	0	0.05	0	0.09	0	2
G10090_28967	14400	Gabrb1	0	0.01	0.01	0.01	1	2
G10090_28418	102638837	Tle7	0	0.05	0	0.07	0	1
G10090_19397	233879	Asphd1	0	0.26	0	0.4	0	4
G10090_12726	19049	Ppp1r1b	0	0.06	0	0.09	0	1
G10090_20042	14747	Cmklr1	0	0.05	0	0.08	0	1
G10090_28809	108167560	Gm46058	0	0.06	0	0.09	0	3
G10090_3872	258698	Olfr1447	0	0.09	0	0.14	0	1
G10090_6608	20965	Syn2	0	0.04	0	0.06	0	2
G10090_6684	107753	Lgals2	0	0.19	0	0.29	0	1
G10090_1551	11833	Aqp8	0	0.05	0	0.08	0	1
G10090_1890	16880	Lifr	0	0.01	0	0.01	0	1
G10090_19898	67464	Entpd4	0	1.2	0	1.87	0	54.18
G10090_32096	17533	Mrc1	0	0.04	0	0.06	0	3
G10090_6657	21336	Tacr1	0	0.01	0	0.02	0	1
G10090_13269	212124	Cfap46	0	0.01	0	0.01	0	1
G10090_10711	14917	Gucy2c	0	0.03	0	0.05	0	2
G10090_22134	69376	Zpbp2	0	0.05	0	0.07	0	1
G10090_30487	69307	Pxt1	0	0.08	0	0.13	0	1
G10090_869	244484	Wdr17	0	0.02	0	0.03	0	1
G10090_20493	15565	Htr6	0	0.02	0	0.03	0	1
G10090_7224	98870	AI182371	0	0.13	0	0.21	0	3
G10090_19759	239126	C1qtnf9	0	0.08	0	0.13	0	2
G10090_14785	23844	Clca1	0	0.08	0	0.12	0	3
G10090_15845	68957	Paqr6	0	0.06	0	0.09	0	1
G10090_6540	102635802	Gm33049	0	0.12	0	0.18	0	1
G10090_12788	100503549	Gm10354	0	0.23	0	0.36	0	2.01
G10090_9108	233813	Vwa3a	0	0.02	0	0.03	0	1
G10090_23104	69312	Ppp1r42	0	0.05	0	0.08	0	1
G10090_1795	545391	Catspere2	0	0.02	0	0.03	0	1
G10090_6991	18616	Peg3	0	0.01	0	0.02	0	1
G10090_8631	71775	1300017J02Rik	0	0.03	0	0.05	0	1
G10090_22199	245607	Gprasp2	0	0.04	0	0.05	0	2
G10090_4988	70673	Prdm16	0	0.01	0	0.01	0	1
G10090_3296	12810	Coch	0	0.03	0	0.04	0	1
G10090_28096	67645	Armc12	0	0.22	0	0.35	0	3
G10090_9355	27220	Cartpt	0	0.11	0	0.17	0	1
G10090_22108	226413	Lct	0	0.01	0	0.02	0	1
G10090_12091	17986	Ndp	0	0.04	0	0.06	0	1
G10090_5568	70901	4921524L21Rik	0	0.08	0	0.12	0	1
G10090_2921	27007	Klrk1	0	0.02	0	0.03	0	1
G10090_26312	14685	Gnat1	0	0.03	0	0.05	0	1
G10090_48332	102638978	Gm35410	0	0.14	0	0.22	0	3.52
G10090_7966	381914	B230311B06Rik	0	0.24	0	0.38	0	1
G10090_1769	72074	Anks4b	0	0.04	0	0.06	0	1
G10090_1207	13136	Cd55	0	0.01	0	0.01	0	1
G10090_49791	115489950	LOC115489950	0	0.02	0	0.03	0	1
G10090_26174	69329	Cfap206	0	0.03	0	0.05	0	1
G10090_32650	15043	H2-T3	0	0.03	0	0.05	0	1
G10090_18739	57755	Dnajb7	0	0.27	0	0.42	0	4
G10090_12236	16069	Jchain	0	0.03	0	0.05	0	1
G10090_706	434768	Rhox8	0	0.07	0	0.1	0	1
G10090_13253	241197	Serpinb10	0	0.08	0	0.12	0	2
G10090_28070	320202	Lefty2	0	0.03	0	0.04	0	1
G10090_4342	20502	Slc16a2	0	0.02	0	0.03	0	1
G10090_22501	240047	Mmp25	0	0.04	0	0.06	0	2
G10090_8090	329831	Fam166b	0	0.1	0	0.16	0	5
G10090_10993	102635879	4933407O12Rik	0	0.14	0	0.22	0	2
G10090_33456	77803	Shisal2b	0	0.06	0	0.09	0	1
G10090_19748	83675	Bicc1	0	0.01	0	0.02	0	1
G10090_15227	55994	Smad9	0	0.01	0	0.02	0	1
G10090_18924	14733	Gpc1	0	0.03	0	0.05	0	1.52
G10090_8045	320007	Sidt1	0	0.02	0	0.02	0	1
G10090_4957	229302	Tm4sf4	0	0.27	0	0.43	0	5
G10090_15213	75668	Rasl10a	0	0.26	0	0.41	0	4
G10090_26990	19133	Prph2	0	0.03	0	0.04	0	1
G10090_5351	73167	Arhgap8	0	0.05	0	0.08	0	1
G10090_31515	21385	Tbx2	0	0.06	0	0.09	0	3
G10090_16805	93896	Glp2r	0	0.04	0	0.06	0	3
G10090_1095	78016	Ccdc150	0	0.08	0	0.13	0	3
G10090_27279	21802	Tgfa	0	0.01	0	0.02	0	1
G10090_30923	13345	Twist2	0	0.06	0	0.09	0	1
G10090_31445	100043688	Amy2a2	0	0.01	0	0.02	0	0.67
G10090_6120	75258	4930563M21Rik	0	0.06	0	0.09	0	2
G10090_9402	223843	Dbx2	0	0.03	0	0.05	0	1
G10090_6857	100042503	Ndufb4b	0	0.65	0	1.02	0	2.25
G10090_31554	100042182	Gm16434	0	0.05	0	0.08	0	0.45
G10090_23924	216019	Hkdc1	0	0.06	0	0.1	0	2
G10090_13652	22068	Trpc6	0	0.02	0	0.03	0	0.78
G10090_16223	320981	Enpp6	0	0.11	0	0.18	0	3
G10090_18316	434459	Gm5622	0	0.1	0	0.15	0	2
G10090_28690	66824	Pycard	0	0.03	0	0.05	0	1
G10090_4726	382562	Pfn4	0	0.07	0	0.11	0	1
G10090_29201	386454	Rnf39	0	0.05	0	0.08	0	1
G10090_24110	258019	Olfr212	0	0.05	0	0.08	0	2
G10090_21729	15139	Hc	0	0.01	0	0.02	0	1
G10090_33500	93711	Pcdhga3	0	0.1	0	0.15	0	6.74
G10090_30515	74337	Palm3	0	0.03	0	0.04	0	1
G10090_11875	260423	H3c7	0	0.19	0	0.3	0	2
G10090_897	102634987	Gm32436	0	0.03	0	0.04	0	1
G10090_27585	242735	Lrrc38	0	0.02	0	0.03	0	1
G10090_6821	100040807	Gm2977	0	0.09	0	0.13	0	2
G10090_27386	13095	Cyp2c29	0	0.05	0	0.07	0	1
G10090_27535	105734733	Gm13030	0	0.31	0	0.49	0	2
G10090_4274	11548	Adra1b	0	0.02	0	0.03	0	1
G10090_20004	623898	Gm6460	0	0.22	0	0.35	0	2
G10090_3228	66695	Aspn	0	0.03	0	0.05	0	1
G10090_6539	16904	Gzmm	0	0.13	0	0.21	0	2
G10090_33823	76942	Lypd5	0	0.06	0	0.09	0	1
G10090_15537	102631705	Gm29975	0	0	0	0	0	1
G10090_18011	241324	Crb2	0	0.02	0	0.03	0	2
G10090_724	192950	Nacad	0	0.09	0	0.15	0	7
G10090_24620	84094	Plvap	0	0.07	0	0.11	0	2
G10090_3505	68625	Cfap57	0	0.02	0	0.03	0	1
G10090_26590	94226	S1pr5	0	0.03	0	0.04	0	1
G10090_17582	100647	Upk3b	0	0.04	0	0.05	0	1
G10090_26020	246735	AY074887	0	0.14	0	0.21	0	1
G10090_10485	14764	Ptgdr2	0	0.04	0	0.07	0	1
G10090_27586	50930	Tnfsf14	0	0.12	0	0.18	0	3
G10090_16937	13180	Pcbd1	0	0.11	0	0.17	0	1
G10090_32336	22067	Trpc5	0	0.02	0	0.04	0	3
G10090_29659	269902	Vmn2r57	0	0.05	0	0.08	0	2
G10090_19834	67295	Rab3c	0	0.02	0	0.02	0	2
G10090_30628	78052	Tmem190	0	0.57	0	0.89	0	3
G10090_15945	17384	Mmp10	0	0.08	0	0.13	0	2
G10090_29745	71868	Thegl	0	0.05	0	0.08	0	1
G10090_10823	78473	Skap1	0	0.04	0	0.05	0	1
G10090_16954	242627	Skint5	0	0.01	0	0.02	0	1
G10090_4494	71529	Kazn	0	0.03	0	0.05	0	2
G10090_9885	16977	Lrrc23	0	0.14	0	0.22	0	2
G10090_23737	20849	Stat4	0	0.03	0	0.04	0	1
G10090_7644	16147	Ihh	0	0.06	0	0.09	0	2
G10090_33083	23829	C1ql1	0	0.05	0	0.08	0	1
G10090_14817	109342	Slc5a10	0	0.04	0	0.06	0	1
G10090_23844	320604	Ccdc169	0	0.11	0	0.17	0	3
G10090_7853	545366	Cfhr2	0	0.14	0	0.22	0	3
G10090_24877	625029	Vmn2r83	0	0.03	0	0.04	0	1
G10090_27870	223254	Farp1	0	0.03	0	0.04	0	2
G10090_8074	108803	Spem2	0	0.05	0	0.07	0	1
G10090_20864	20344	Selp	0	0.02	0	0.03	0	1
G10090_15658	142687	Asb14	0	0.04	0	0.06	0	1
G10090_158	52589	Ncald	0	0.02	0	0.03	0	1
G10090_5587	278507	Wfikkn2	0	0.02	0	0.03	0	1
G10090_15694	232023	Vopp1	0	0.03	0	0.04	0	1
G10090_8472	57264	Retn	0	0.96	0	1.5	0	5
G10090_23788	24063	Spry1	0	0.03	0	0.05	0	1
G10090_31425	100043914	Zfp968	0	0.11	0	0.17	0	3.97
G10090_7070	329738	Aknad1	0	0.03	0	0.04	0	1
G10090_1920	16644	Kng1	0	0.17	0	0.27	0	4
G10090_48296	100861727	Gm12394	0	0.01	0	0.01	0	1
G10090_13911	320508	Cachd1	0	0.01	0	0.02	0	1
G10090_8423	100189605	Mup19	0	0.39	0	0.6	0	3.85
G10090_20835	207742	Rnf43	0	0.05	0	0.07	0	3
G10090_19705	111368	Prn	0	0.1	0	0.15	0	3
G10090_4907	60440	Iigp1	0	0.11	0	0.17	0	5
G10090_7086	20614	Snap25	0	0.03	0	0.05	0	1
G10090_3571	18125	Nos1	0	0.02	0	0.03	0	3
G10090_12674	66166	S100a14	0	0.09	0	0.14	0	1
G10090_234	207920	Esrp1	0	0.02	0	0.03	0	1
G10090_19675	14608	Gpr83	0	0.02	0	0.03	0	1
G10090_3096	26875	Pclo	0	0	0.01	0	1	0
G10090_1803	13591	Ebf1	0	0.01	0	0.02	0	1
G10090_32979	624245	Speer4e	0	0.08	0	0.13	0	1.32
G10090_25612	75811	Saxo1	0	0.04	0	0.06	0	1
G10090_9302	74762	Mdga1	0	0.02	0	0.03	0	2
G10090_27800	100503386	Tpbgl	0	0.02	0	0.04	0	1
G10090_8092	57385	P2ry4	0	0.03	0	0.05	0	2
G10090_13514	20678	Sox5	0	0.01	0	0.02	0	1
G10090_3253	623279	Dok6	0	0.01	0	0.02	0	2
G10090_19451	74559	Elovl7	0	0.01	0	0.02	0	1
G10090_32928	387512	Tas2r135	0	0.18	0	0.28	0	2
G10090_8745	13829	Dmtn	0	0.05	0	0.08	0	3
G10090_16344	21375	Tbr1	0	0.07	0	0.1	0	4
G10090_20159	74673	Spdye4a	0	0.04	0	0.06	0	1
G10090_23292	53603	Tslp	0	0.07	0	0.11	0	1
G10090_11328	434869	Gm15097	0	0.05	0	0.08	0	1
G10090_10333	631323	Gm12250	0	0.15	0	0.24	0	6
G10090_26697	14257	Flt4	0	0.01	0	0.02	0	1
G10090_6673	100038538	Gm10767	0	0.27	0	0.42	0	6
G10090_4631	76527	Il34	0	0.04	0	0.07	0	1
G10090_17288	22445	Xlr3a	0	0.05	0	0.08	0	1
G10090_9912	13661	Ehf	0	0.02	0	0.02	0	1
G10090_6293	237625	Pla2g3	0	0.08	0	0.12	0	1
G10090_3321	668727	Mrgpra2a	0	0.06	0	0.1	0	1
G10090_6859	243538	Cfap100	0	0.05	0	0.08	0	2
G10090_23257	21390	Tbxa2r	0	0.08	0	0.13	0	2
G10090_2768	66654	Tex12	0	0.17	0	0.27	0	1
G10090_15645	223650	Eppk1	0	0.01	0	0.02	0	2
G10090_16921	668605	Gm9265	0	0.04	0	0.06	0	1
G10090_33894	382111	Susd5	0	0.02	0	0.03	0	1
G10090_33575	77042	Hyal4	0	0.03	0	0.05	0	1
G10090_31716	665033	Col6a5	0	0.01	0	0.02	0	2
G10090_11125	208158	Map6d1	0	0.06	0	0.1	0	3
G10090_3441	56746	Tex101	0	0.08	0	0.12	0	1
G10090_16236	57394	Cltrn	0	0.08	0	0.13	0	1
G10090_3933	54326	Elovl2	0	0.02	0	0.03	0	1
G10090_17816	105244931	Gm40453	0	0.12	0	0.19	0	1.42
G10090_31597	16425	Itih2	0	0.04	0	0.07	0	2
G10090_32448	100042295	Gm3776	0	0.51	0	0.79	0	5
G10090_5797	54426	Hgfac	0	0.04	0	0.06	0	1
G10090_13866	19208	Ptcra	0	0.06	0	0.1	0	1
G10090_456	319154	H3c13	0	0.43	0	0.67	0	1.69
G10090_20098	231396	Ugt2b36	0	0.04	0	0.06	0	1
G10090_12665	71519	Cyp2u1	0	0.03	0	0.05	0	1
G10090_31063	238663	Spata31d1d	0	0.02	0	0.03	0	1
G10090_24579	14008	Etv2	0	0.08	0	0.12	0	1
G10090_19658	240960	Dnah14	0	0	0.01	0.01	1	1
G10090_25591	77552	Shisa4	0	0.14	0	0.22	0	3
G10090_6188	107141	Cyp2c50	0	0.09	0	0.14	0	2
G10090_17973	18071	Nhlh1	0	0.06	0	0.09	0	2
G10090_83	16428	Itk	0	0.02	0	0.02	0	1
G10090_19681	15209	Hesx1	0	0.25	0	0.39	0	3
G10090_9387	69894	Fam241b	0	0.04	0	0.07	0	1
G10090_8727	16431	Itm2a	0	0.14	0	0.21	0	3
G10090_9054	212285	Arap2	0	0.01	0	0.01	0	1
G10090_30551	239114	Il17d	0	0.06	0	0.1	0	1
G10090_9881	11606	Agt	0	0.04	0	0.06	0	1
G10090_1443	230103	Npr2	0	0.02	0	0.03	0	1
G10090_23286	100169868	Gm3173	0	0.04	0	0.07	0	1
G10090_4970	230718	Nt5c1a	0	0.05	0	0.08	0	1
G10090_8478	22095	Tshr	0	0.02	0	0.02	0	1
G10090_7269	18799	Plcd1	0	0.1	0	0.16	0	4
G10090_6359	102640913	Gm36864	0	0.09	0	0.14	0	1
G10090_2233	75906	Fam184a	0	0.02	0	0.04	0	1
G10090_10347	12262	C1qc	0	0.16	0	0.24	0	2
G10090_16771	100504112	Ccer2	0	0.08	0	0.12	0	1
G10090_28863	280667	Adam1b	0	0.03	0	0.05	0	1.46
G10090_32628	72865	Rtl8c	0	0.1	0	0.15	0	1.08
G10090_24166	68738	Acss1	0	0.04	0	0.06	0	2
G10090_31327	74734	Rhoh	0	0.01	0	0.02	0	1
G10090_7025	170729	Scrt1	0	0.02	0	0.03	0	1
G10090_21465	20732	Spint1	0	0.09	0	0.15	0	3
G10090_15828	20716	Serpina3n	0	0.07	0	0.11	0	2
G10090_2641	56226	Espn	0	0.22	0	0.34	0	4
G10090_18327	244550	Podnl1	0	0.04	0	0.06	0	1
G10090_3855	20698	Sphk1	0	0.05	0	0.08	0	1
G10090_6183	14049	Eya2	0	0.03	0	0.05	0	1
G10090_1878	231602	P2rx2	0	0.04	0	0.07	0	1
G10090_22741	209005	Fsip2l	0	0.07	0	0.1	0	2
G10090_10828	12808	Cobl	0	0.01	0	0.02	0	1
G10090_21345	333639	Mamld1	0	0.02	0	0.03	0	1
G10090_32494	19197	Pspn	0	0.14	0	0.22	0	1
G10090_30456	13426	Dync1i1	0	0.03	0	0.04	0	1
G10090_6139	20191	Ryr2	0	0	0	0.01	0	1
G10090_3006	75860	Tex26	0	0.06	0	0.09	0	1
G10090_1535	77125	Il33	0.03	5.55	0.04	8.65	1	204
G10090_16940	102639598	Gm14296	0.04	1.26	0.06	1.97	1.99	72.23
G10090_20588	21824	Thbd	0.06	0.92	0.09	1.44	3	51
G10090_17587	100034684	Cstdc5	0.33	4.69	0.53	7.32	1	14
G10090_29841	18788	Serpinb2	0.07	0.8	0.12	1.25	2	22
G10090_2911	319179	H2bc6	0.09	1	0.14	1.57	3	6
G10090_11366	53867	Col5a3	0.01	0.11	0.02	0.17	1	10
G10090_8210	76974	Urah	14.2	147.04	22.62	229.35	102	1119
G10090_19462	72240	1600014C23Rik	0.12	1.19	0.19	1.86	1	5
G10090_21981	218630	Ccno	0.04	0.39	0.06	0.6	1	10
G10090_9766	14538	Gcnt2	0.02	0.19	0.03	0.3	1	12
G10090_29185	20861	Stfa1	1.13	10.64	1.8	16.59	3	28
G10090_10511	16878	Lif	1.86	17.29	2.96	26.98	112	1048
G10090_13592	16176	Il1b	7.03	64.9	11.21	101.24	121	1133
G10090_12386	17076	Ly75	0.01	0.09	0.02	0.13	1	9
G10090_23377	21414	Tcf7	0.02	0.18	0.02	0.28	2	8
G10090_6497	100303732	Zfp967	0.38	3.42	0.6	5.33	9.27	171.35
G10090_29217	20568	Slpi	10.41	89.46	16.59	139.53	102	886
G10090_16226	194908	Pld6	0.04	0.33	0.07	0.52	1	8
G10090_28380	20555	Slfn1	0.39	3.14	0.62	4.89	10	82
G10090_49206	115488470	LOC115488470	0.01	0.08	0.02	0.13	1.06	6.01
G10090_19461	72747	Ttc39c	0.03	0.24	0.05	0.37	1	8
G10090_6235	320707	Atp2b3	0.01	0.08	0.02	0.12	1	7
G10090_12979	100041151	Gm3636	0.09	0.71	0.14	1.1	2.08	17
G10090_18002	54448	Il1f6	1.01	7.79	1.61	12.15	10	78
G10090_8222	17112	Tm4sf1	0.06	0.46	0.09	0.71	1	9
G10090_6619	108167409	Gm45972	0.03	0.23	0.05	0.36	1	8
G10090_18418	320924	Ccbe1	0.03	0.22	0.06	0.34	3	19
G10090_5426	245386	Tmem255a	0.02	0.14	0.03	0.22	1	7
G10090_3055	21923	Tnc	0.01	0.07	0.02	0.11	1	7
G10090_30458	17064	Cd93	0.41	2.84	0.65	4.44	41	290
G10090_30851	382097	Gm1123	0.06	0.41	0.09	0.63	1	7
G10090_15481	105651	Ppp1r3e	0.04	0.27	0.06	0.43	1	7
G10090_18800	29817	Igfbp7	0.07	0.46	0.12	0.71	1	7
G10090_20628	14573	Gdnf	0.16	1.04	0.25	1.62	9	53
G10090_15492	381493	S100a7a	0.04	0.26	0.06	0.4	1	2
G10090_31793	20201	S100a8	11.03	70.5	17.57	109.96	25	158
G10090_6786	21408	Zfp354a	0.04	0.25	0.07	0.39	2.36	15
G10090_8928	329421	Myo3b	0.04	0.25	0.07	0.39	3	12
G10090_32788	11846	Arg1	0.05	0.31	0.08	0.48	1	6
G10090_1353	14058	F10	0.03	0.18	0.05	0.28	1	7
G10090_9838	27204	Syn3	0.01	0.06	0.02	0.09	3.28	1
G10090_13328	333050	Ksr2	0.01	0.06	0.02	0.09	1	4
G10090_69	11876	Artn	0.04	0.24	0.06	0.37	1	7
G10090_32489	69282	1700001J03Rik	0.02	0.12	0.03	0.19	1	1
G10090_16579	16416	Itgb3	0.01	0.06	0.02	0.09	1	5
G10090_9369	52372	D6Ertd527e	0.01	0.06	0.01	0.1	0.99	4
G10090_7925	12424	Cck	0.72	4.17	1.16	6.51	5	29
G10090_21927	382913	Neil2	0.09	0.52	0.14	0.81	3	10
G10090_12629	244152	Tsku	0.03	0.17	0.04	0.26	1	6
G10090_2319	11981	Atp9a	0.11	0.62	0.17	0.96	4	23
G10090_21279	11303	Abca1	0.62	3.44	0.99	5.37	98	550
G10090_13820	320311	Rnf152	0.02	0.11	0.04	0.17	3	14
G10090_9182	20522	Slc23a1	0.02	0.11	0.04	0.18	1	5
G10090_19788	14313	Fst	0.03	0.16	0.04	0.25	1	6
G10090_32427	20863	Stfa3	15.22	81.08	24.25	126.46	39	206
G10090_27315	12985	Csf3	76.12	400.4	121.28	624.54	1362	7186
G10090_21609	12702	Socs3	14.8	77.56	23.57	120.98	578	3072
G10090_9836	243961	Shank1	0.01	0.05	0.02	0.08	1	5
G10090_5396	83993	Tbx19	0.03	0.15	0.05	0.23	1	5
G10090_14575	433070	Vmn2r96	0.03	0.15	0.05	0.23	1	5
G10090_11529	217219	Fam171a2	0.04	0.2	0.07	0.31	2	9
G10090_27218	270624	Spin4	0.06	0.3	0.1	0.47	4	19
G10090_28489	229214	Qrfpr	0.04	0.2	0.07	0.32	1	5
G10090_15025	58250	Chst11	0.01	0.05	0.02	0.08	1	4
G10090_31997	18073	Nid1	0.01	0.05	0.02	0.08	1	5
G10090_21377	54485	Dll4	0.19	0.94	0.3	1.47	9	48
G10090_15811	15486	Hsd17b2	0.07	0.34	0.11	0.53	1	5
G10090_23153	239217	Kctd12	3.52	17.07	5.62	26.62	321	1582
G10090_5391	14293	Fpr1	0.06	0.29	0.09	0.46	1	5
G10090_22172	105242430	Gm38699	0.12	0.57	0.19	0.89	1.02	4.81
G10090_10059	171171	Ntng2	0.43	2	0.68	3.12	10	51
G10090_2280	108078	Olr1	0.02	0.09	0.04	0.15	1	4
G10090_9835	66211	Rpl3l	0.16	0.72	0.26	1.12	2	9
G10090_15689	12484	Cd24a	0.08	0.36	0.13	0.56	2	9
G10090_3408	385668	Lca5l	0.02	0.09	0.04	0.13	1	4
G10090_25272	99663	Clca4a	0.02	0.09	0.04	0.14	1	4
G10090_22451	100034251	Wfdc17	8.17	36.27	13.01	56.57	28	124
G10090_11052	408196	Csta3	16.93	74.53	26.97	116.25	16	68
G10090_27271	224344	Rbm11	0.05	0.22	0.08	0.34	2	1
G10090_229	71096	Sntg1	0.05	0.22	0.09	0.35	4	17
G10090_11935	213527	Pth2r	0.06	0.26	0.1	0.4	4	9
G10090_8714	75590	Dusp9	0.03	0.13	0.04	0.2	1	5
G10090_14597	244694	Kdm4d	0.03	0.13	0.04	0.2	1	5
G10090_3390	239552	Apol8	0.03	0.13	0.04	0.2	1	5
G10090_49180	115488343	Gm47547	0.06	0.26	0.09	0.41	1.76	7.91
G10090_25546	16365	Acod1	55.77	239.93	88.85	374.24	2044	8939
G10090_6549	16874	Lhx6	0.04	0.17	0.07	0.27	2	8
G10090_28193	11668	Aldh1a1	0.04	0.17	0.06	0.27	1	5
G10090_17598	14726	Pdpn	29.31	123.32	46.69	192.35	729	3116
G10090_19018	13024	Ctla2a	0.11	0.46	0.17	0.71	1.85	7.88
G10090_22373	665596	H2bc23	0.19	0.77	0.3	1.21	5.53	23.06
G10090_7869	665622	H4bc24	0.19	0.77	0.3	1.21	5.53	23.06
G10090_17992	16181	Il1rn	134.61	541.38	214.47	844.43	4668	19173
G10090_28235	238055	Apob	0.02	0.08	0.04	0.12	5	16
G10090_15725	57278	Bcam	0.03	0.12	0.05	0.18	1	4
G10090_7867	11982	Atp10a	0.01	0.04	0.02	0.06	1	3
G10090_15443	23920	Insrr	0.01	0.04	0.02	0.06	1	3
G10090_20881	320558	Sycp2	0.01	0.04	0.02	0.05	1	3
G10090_31451	81840	Sorcs2	0.01	0.04	0.02	0.06	1	3
G10090_31893	30944	Zfp354c	0.01	0.04	0.02	0.06	1	3
G10090_21374	381489	Rxfp1	0.01	0.04	0.02	0.06	1	3
G10090_4284	16847	Lepr	0.01	0.04	0.02	0.06	1	3
G10090_13665	435529	Adgrf2	0.01	0.04	0.02	0.07	1	4
G10090_2509	217125	Samd14	0.02	0.08	0.04	0.13	1	4
G10090_7602	58217	Trem1	0.3	1.2	0.48	1.87	13	52
G10090_24611	214111	Slc24a1	0.01	0.04	0.02	0.07	1	3
G10090_15807	26414	Mapk10	0.01	0.04	0.02	0.07	1	4
G10090_1725	211936	Ccdc73	0.02	0.08	0.03	0.13	1	5
G10090_18155	56744	Pf4	0.19	0.75	0.3	1.18	1	4
G10090_16064	215257	Il1f9	2.51	9.85	4	15.37	55	219
G10090_22446	66729	Ankrd61	0.13	0.51	0.2	0.8	3	11
G10090_21260	13614	Edn1	0.91	3.56	1.45	5.55	27	107
G10090_49659	115489542	LOC115489542	0.3	1.17	0.48	1.83	2.98	11.65
G10090_16274	100503361	Tmem95	0.07	0.27	0.11	0.41	1	4
G10090_21070	14469	Gbp2	0.12	0.46	0.18	0.71	4	16
G10090_20748	108167391	LOC108167391	0.05	0.19	0.08	0.29	1.42	5.6
G10090_30906	11839	Areg	0.33	1.24	0.53	1.93	5	19
G10090_26936	23993	Klk7	0.04	0.15	0.06	0.23	1	4
G10090_7546	228966	Ppp1r3d	0.04	0.15	0.07	0.23	2	7.09
G10090_22779	16153	Il10	1.57	5.84	2.5	9.11	26	98
G10090_31218	11847	Arg2	7.51	27.7	11.97	43.2	137.36	513.7
G10090_6939	72160	Tmem163	0.03	0.11	0.04	0.17	1	4
G10090_12253	55961	Slc13a1	0.03	0.11	0.05	0.17	1	4
G10090_16411	19225	Ptgs2	228.6	834.74	364.21	1302.01	15091	56066
G10090_29914	242681	Rab42	0.08	0.29	0.13	0.46	3	4
G10090_19796	18816	Serpinf2	0.16	0.58	0.26	0.91	5	18
G10090_13366	545651	Gm13278	0.26	0.94	0.41	1.46	4.87	18.06
G10090_7545	12981	Csf2	2.61	9.4	4.16	14.66	32	115
G10090_4480	231004	Samd11	0.05	0.18	0.07	0.29	1.05	6.24
G10090_49040	115488017	Gm52006	0.05	0.18	0.07	0.28	1	4
G10090_23049	16819	Lcn2	52.02	184.03	82.89	287.04	491	1755
G10090_25701	104174	Gldc	0.04	0.14	0.06	0.22	2	8
G10090_13244	21825	Thbs1	0.02	0.07	0.04	0.1	2	6
G10090_4440	66991	Khdc3	0.02	0.07	0.02	0.1	1	2
G10090_29280	18675	Phex	0.02	0.07	0.03	0.11	2	7
G10090_8403	69354	Slc38a4	0.02	0.07	0.03	0.11	1	4
G10090_4527	235534	Pxylp1	0.02	0.07	0.04	0.11	1	3
G10090_30859	12161	Bmp6	0.02	0.07	0.04	0.11	1	3
G10090_4227	620246	Gpr52	0.02	0.07	0.03	0.11	1	4
G10090_17721	67896	Ccdc80	0.04	0.14	0.06	0.22	2	7
G10090_4231	215493	A3galt2	0.04	0.14	0.06	0.22	2	7
G10090_7769	68519	Eml1	0.2	0.7	0.32	1.09	10	39
G10090_19248	75886	Gstt4	0.67	2.33	1.07	3.63	8	28
G10090_32789	108978	4930555G01Rik	0.7	2.43	1.12	3.78	20	70.1
G10090_25688	433016	Cstdc4	167.8	582.24	267.35	908.17	435	1497
G10090_33588	66765	4933411K16Rik	0.11	0.38	0.18	0.6	2	7
G10090_16620	100041874	Gm3558	0.27	0.93	0.42	1.46	7.51	26.86
G10090_49684	115489690	Gm52606	0.12	0.41	0.2	0.63	6.16	20.49
G10090_20164	22271	Upp1	9.64	32.82	15.36	51.19	152	524
G10090_32049	80885	Hcar2	8.35	27.84	13.3	43.42	222	752
G10090_48334	102639145	Gm17315	0.06	0.2	0.1	0.32	3	10.02
G10090_11289	109624	Cald1	0.03	0.1	0.05	0.16	2	7
G10090_14742	545007	Gm5796	0.03	0.1	0.05	0.15	0.72	2.45
G10090_18903	14598	Ggt1	0.03	0.1	0.05	0.16	1	3
G10090_32529	14371	Fzd9	0.03	0.1	0.05	0.16	1	3
G10090_29792	381530	Mup20	0.12	0.4	0.19	0.62	1	4
G10090_15538	628100	Fbxo39	0.31	1.03	0.49	1.61	8	24
G10090_1475	73988	4930438A08Rik	1.15	3.82	1.84	5.96	34	114
G10090_25206	240216	E230025N22Rik	0.19	0.63	0.3	0.98	5	14
G10090_33925	16336	Insl3	0.61	2.01	0.97	3.13	3.2	10.63
G10090_3667	75345	Slamf7	0.07	0.23	0.12	0.36	4	12
G10090_20823	16156	Il11	9.13	29.99	14.55	46.77	243	812
G10090_22410	11898	Ass1	0.6	1.96	0.96	3.05	13	43
G10090_1234	56708	Clcf1	0.12	0.39	0.19	0.62	3	10
G10090_29219	73679	Tex19.1	0.04	0.13	0.07	0.2	1	3
G10090_9340	18027	Nfia	0.08	0.26	0.14	0.4	12	38
G10090_4922	13115	Cyp27b1	0.26	0.84	0.42	1.31	9	31
G10090_30553	268885	Stfa2l1	1.93	6.22	3.07	9.71	5	16
G10090_5859	229933	Clca2	0.23	0.74	0.37	1.16	12	45
G10090_24422	64292	Ptges	2.33	7.46	3.72	11.64	119.22	397.23
G10090_545	20306	Ccl7	6.73	21.48	10.72	33.5	58	187
G10090_19167	20713	Serpini1	1.44	4.59	2.29	7.16	66	214
G10090_8309	21938	Tnfrsf1b	14.44	45.9	23.01	71.59	1056	3415
G10090_281	328505	Skint7	0.06	0.19	0.09	0.3	1	4
G10090_30411	16193	Il6	8.74	27.47	13.93	42.85	122	388
G10090_22244	104252	Cdc42ep2	2.31	7.25	3.69	11.31	45	143
G10090_14907	223649	Nrbp2	0.08	0.25	0.14	0.39	4	12
G10090_27000	16012	Igfbp6	0.18	0.55	0.29	0.85	3	9
G10090_21457	84506	Hamp	0.4	1.22	0.64	1.9	1	3
G10090_32047	17118	Marcks	0.66	2.01	1.06	3.13	41	126
G10090_24748	12768	Ccr1	1.09	3.31	1.73	5.16	44	136
G10090_29042	319161	H4c18	1.21	3.67	1.93	5.73	3	9
G10090_5930	12919	Crhbp	0.67	2.02	1.07	3.15	15	46
G10090_5202	554327	2610042L04Rik	0.09	0.27	0.14	0.41	2.28	6.91
G10090_20471	75712	Tmem14a	0.09	0.27	0.14	0.43	1	4
G10090_22168	243548	Prickle2	0.01	0.03	0.02	0.04	4.15	9.99
G10090_8592	276952	Rasl10b	0.02	0.06	0.03	0.1	1	3
G10090_9437	232174	Cyp26b1	0.01	0.03	0.02	0.04	1	2
G10090_2519	54672	Adgrg3	0.03	0.09	0.05	0.13	1	3
G10090_5088	243967	Ntn5	0.04	0.12	0.07	0.19	1	3
G10090_8575	12695	Patj	0.02	0.06	0.03	0.1	2	3
G10090_10759	12298	Cacnb4	0.01	0.03	0.02	0.04	1	3
G10090_3706	108153	Adamts7	0.02	0.06	0.03	0.1	1	4
G10090_27292	108167321	Gm10479	0.06	0.18	0.09	0.29	1	3.26
G10090_29808	434756	Akap14	0.04	0.12	0.07	0.19	1	3
G10090_16406	18507	Pax5	0.01	0.03	0.01	0.05	1	4
G10090_367	58994	Smpd3	0.01	0.03	0.02	0.04	1	2
G10090_5507	83396	Glis2	0.02	0.06	0.03	0.09	1	3
G10090_21829	218952	Fermt2	0.02	0.06	0.03	0.1	1	3
G10090_3678	263764	Creg2	0.01	0.03	0.02	0.05	1	3
G10090_30177	108167883	Gm46270	0.03	0.09	0.05	0.13	1.05	3
G10090_3869	269589	Sytl1	0.04	0.12	0.06	0.18	1	3
G10090_26447	619883	Gm6109	0.29	0.87	0.46	1.36	1	3
G10090_355	13999	Gm14288	5.09	15.27	8.11	23.81	14.26	42.5
G10090_11768	20562	Slit1	0.01	0.03	0.01	0.05	1	4
G10090_9119	72701	Zfp618	0.01	0.03	0.01	0.05	1	4
G10090_5227	18606	Enpp2	0.02	0.06	0.03	0.1	1	3
G10090_5168	212541	Rho	0.02	0.06	0.03	0.09	2	4
G10090_6110	319482	9530053A07Rik	0.01	0.03	0.01	0.05	1	4
G10090_18411	207667	Skor1	0.02	0.06	0.03	0.09	1	3
G10090_15557	545812	Pilrb2	0.04	0.12	0.07	0.19	1	3
G10090_17260	17999	Nedd4	0.02	0.06	0.03	0.09	1	5
G10090_26925	319181	H2bc8	0.31	0.93	0.49	1.46	1.04	3.12
G10090_27325	69297	Lrrc46	0.06	0.18	0.1	0.28	1	3
G10090_18974	75528	Tex29	0.04	0.12	0.06	0.18	1	2
G10090_11078	16510	Kcnh1	0.01	0.03	0.02	0.04	1	3
G10090_28063	11468	Actg2	0.06	0.18	0.1	0.28	1	3
G10090_15837	258218	Olfr102	0.08	0.24	0.13	0.38	1.01	3
G10090_28117	71932	Ephx3	0.06	0.18	0.1	0.29	1	4
G10090_23898	20339	Sele	0.07	0.21	0.11	0.33	4	10
G10090_21725	105245580	A930018O16Rik	0.07	0.21	0.11	0.33	1	3
G10090_18112	100502950	Gm3336	0.07	0.21	0.11	0.32	1	3
G10090_1833	70419	2810408A11Rik	0.05	0.15	0.08	0.23	1	3
G10090_23098	665700	Hmcn2	0.1	0.3	0.16	0.48	24	75
G10090_5353	378435	Mafa	0.05	0.15	0.08	0.23	2	6
G10090_1829	320277	Spef2	0.05	0.15	0.08	0.23	1	3
G10090_31698	69480	Ttc9	0.1	0.3	0.16	0.47	7	22
G10090_25029	54409	Ramp2	0.1	0.3	0.16	0.48	1	3
G10090_12394	78892	Crispld2	1.05	3.14	1.68	4.9	65	197
G10090_29007	225845	Plaat3	0.26	0.77	0.41	1.19	5	10
G10090_20194	14714	Gnrh1	0.41	1.21	0.65	1.89	6	18
G10090_29284	100038882	Isg15	102.32	301.87	163.02	470.85	810	2411
G10090_28667	19124	Procr	57.39	167.96	91.44	261.98	1117	3340
G10090_27002	13853	Epm2a	0.39	1.14	0.61	1.78	5	15
G10090_15838	270599	Gm648	0.1	0.29	0.16	0.45	1	3
G10090_22538	27260	Plek2	0.1	0.29	0.16	0.45	2	6
G10090_9234	24084	Tekt2	0.1	0.29	0.16	0.46	2	6
G10090_33235	14866	Gstm5	0.1	0.29	0.15	0.45	1	3
G10090_7355	58182	Prokr1	0.56	1.62	0.89	2.53	33	98
G10090_8073	239606	Slc2a13	0.08	0.23	0.13	0.36	8	23
G10090_15065	12062	Bdkrb2	1.56	4.46	2.49	6.96	74	209
G10090_10135	140919	Slc17a6	4.84	13.83	7.72	21.57	248	720
G10090_15051	54199	Ccrl2	3.8	10.84	6.05	16.91	105	275
G10090_19466	216867	Slc16a11	0.18	0.51	0.29	0.79	4	13
G10090_14484	73942	Fam151b	0.06	0.17	0.09	0.26	1	3
G10090_3648	620292	Cntnap5c	0.12	0.34	0.2	0.54	11.42	20.99
G10090_12526	18124	Nr4a3	0.23	0.65	0.36	1.02	19	54
G10090_21306	14620	Gjb3	0.05	0.14	0.08	0.22	1	3
G10090_5676	330890	Piwil4	0.05	0.14	0.07	0.22	1	4
G10090_7100	17295	Met	0.05	0.14	0.08	0.22	3	14
G10090_1131	73296	Rhobtb3	0.05	0.14	0.08	0.22	3	9
G10090_33459	18128	Notch1	0.95	2.65	1.51	4.13	137	391
G10090_14184	545654	Gm13285	0.22	0.61	0.35	0.95	1.02	2.86
G10090_3371	404634	Macroh2a2	0.16	0.44	0.26	0.68	4.21	11.52
G10090_3338	70357	Kcnip1	0.04	0.11	0.06	0.17	1	3
G10090_33011	231201	AF366264	0.08	0.22	0.12	0.35	3.69	11
G10090_17840	268949	Mucl3	0.04	0.11	0.06	0.17	1	3
G10090_12006	433809	Rnf207	0.04	0.11	0.07	0.18	1	4
G10090_7393	170768	Pfkfb3	12.82	35.16	20.43	54.84	857	2369
G10090_3647	75015	4930503B20Rik	0.15	0.41	0.24	0.64	3	8
G10090_30313	99543	Olfml3	0.39	1.06	0.62	1.65	9	25
G10090_9408	66813	Bcl2l14	0.07	0.19	0.1	0.3	2	6
G10090_6140	58203	Zbp1	13.39	36.25	21.34	56.53	174	569
G10090_18389	50722	Dkkl1	0.1	0.27	0.16	0.42	1	3
G10090_18315	100503949	Zfp965	0.9	2.43	1.43	3.78	34.53	50.66
G10090_5952	13179	Dcn	0.48	1.29	0.76	2.02	12	33
G10090_12608	59010	Sqor	2.7	7.24	4.31	11.29	60	163
G10090_4809	21942	Tnfrsf9	5.08	13.59	8.09	21.2	144	396
G10090_7744	231532	Arhgap24	0.03	0.08	0.04	0.12	1	3
G10090_7795	320997	Cyp4f39	0.03	0.08	0.05	0.13	1	3
G10090_29557	547097	B020011L13Rik	0.03	0.08	0.04	0.12	1	3
G10090_48341	102640387	Gm36457	0.3	0.8	0.47	1.25	4.11	11.33
G10090_926	18389	Oprl1	0.03	0.08	0.04	0.12	1	3
G10090_7362	71703	Armcx3	0.06	0.16	0.1	0.25	3	8
G10090_5197	213649	Arhgef19	0.06	0.16	0.1	0.25	3	8
G10090_19080	83379	Klb	0.03	0.08	0.06	0.12	3	7
G10090_3523	234214	Sorbs2	0.03	0.08	0.05	0.12	2	5
G10090_5310	18628	Per3	0.14	0.37	0.23	0.58	13	34
G10090_27040	107515	Lgr4	0.08	0.21	0.13	0.33	6	16
G10090_17302	71306	Mfap3l	1.33	3.49	2.12	5.44	125	341
G10090_9195	21817	Tgm2	0.95	2.49	1.51	3.88	49	131
G10090_20431	330657	Prss53	0.1	0.26	0.16	0.41	6	12.37
G10090_22394	13043	Cttn	0.05	0.13	0.07	0.21	2	6
G10090_7232	211480	Kcnj14	0.05	0.13	0.09	0.2	2	5
G10090_21155	16691	Krt8	0.25	0.65	0.39	1.01	6	16
G10090_9462	75541	Nat8f4	0.05	0.13	0.08	0.21	4	10
G10090_25782	14748	Gpr3	0.27	0.7	0.43	1.09	8	21
G10090_23811	17386	Mmp13	0.24	0.62	0.38	0.97	9	24
G10090_7921	69306	Efcab9	0.45	1.16	0.71	1.81	7	17
G10090_3345	74309	Osbp2	1.93	4.97	3.08	7.76	95	250
G10090_17191	20862	Stfa2	4.03	10.34	6.43	16.13	11	28
G10090_22028	12955	Cryab	0.39	1	0.62	1.55	4	10
G10090_28509	18442	P2ry2	1.67	4.28	2.66	6.67	71	186
G10090_25633	69573	Hilpda	73.08	186.94	116.43	291.58	841	2177
G10090_33066	15408	Hoxb13	0.11	0.28	0.18	0.44	2	5
G10090_5468	104010	Cdh22	0.33	0.84	0.53	1.31	19	42
G10090_33776	66175	Mustn1	2.96	7.53	4.71	11.74	43	111
G10090_30049	622402	Akr1c12	0.13	0.33	0.21	0.51	2.05	5.11
G10090_3876	101533	Klk9	0.73	1.85	1.16	2.88	14	36
G10090_28649	22342	Lin7b	0.27	0.68	0.44	1.06	2	5
G10090_5400	20536	Slc4a3	0.02	0.05	0.03	0.07	1	3
G10090_13250	83397	Akap12	0.2	0.5	0.32	0.78	19	48
G10090_21162	18452	P4ha2	0.16	0.4	0.25	0.63	5	13
G10090_1119	170744	Tlr8	0.02	0.05	0.03	0.07	1	3
G10090_5070	102639700	Gm21297	0.02	0.05	0.04	0.07	2.02	4
G10090_24173	235527	Plscr4	0.06	0.15	0.1	0.23	3	7
G10090_12658	12425	Cckar	0.02	0.05	0.04	0.07	1	2
G10090_14076	246104	Rhbdl3	0.02	0.05	0.03	0.08	1	3
G10090_31172	626578	Gbp10	0.08	0.2	0.13	0.31	4.08	10.33
G10090_33376	78923	Chsy3	0.02	0.05	0.03	0.08	1	3
G10090_12633	74485	Lrrc71	0.02	0.05	0.03	0.09	1.17	3.25
G10090_23959	68701	Ppp1r27	0.24	0.6	0.39	0.94	2	5
G10090_33958	442834	D830031N03Rik	0.02	0.05	0.04	0.08	3	7
G10090_17279	23936	Lynx1	0.02	0.05	0.03	0.08	1	3
G10090_16681	238875	Gapt	0.04	0.1	0.06	0.16	1	3
G10090_32184	619325	I920046F24Rik	0.14	0.35	0.23	0.54	4.02	10.08
G10090_23685	621628	Cldn20	0.31	0.77	0.5	1.21	2	5
G10090_27910	69327	1700007K13Rik	0.23	0.57	0.37	0.89	2	5
G10090_30491	20304	Ccl5	126.4	312.95	201.39	488.14	557	1381
G10090_12163	17022	Lum	0.66	1.62	1.06	2.52	19	47
G10090_14581	73660	Cabp4	0.11	0.27	0.17	0.41	2	5
G10090_6696	110751	Adam33	0.11	0.27	0.17	0.43	5	16
G10090_29544	104080	Nxph4	0.18	0.44	0.29	0.69	4	10
G10090_10724	381199	Tmem151a	0.16	0.39	0.25	0.61	9	23
G10090_32622	319189	H2bc18	1.84	4.48	2.94	6.99	7	17
G10090_5516	12775	Ccr7	0.3	0.73	0.47	1.14	8	20
G10090_6386	380714	Rph3al	0.07	0.17	0.11	0.26	2	5
G10090_13298	18627	Per2	0.55	1.33	0.87	2.08	47	119
G10090_30398	18787	Serpine1	75.69	182.39	120.6	284.5	3292	8066
G10090_3641	330277	Fam71f1	0.05	0.12	0.08	0.19	1	2
G10090_49274	115488623	6720473M11Rik	0.05	0.12	0.09	0.19	2.32	5.26
G10090_17908	110326	Tas1r1	0.05	0.12	0.08	0.19	2	5
G10090_525	60527	Fads3	0.38	0.91	0.61	1.43	18	44
G10090_13338	104111	Adcy3	0.08	0.19	0.12	0.3	5	13
G10090_20618	75196	Ankrd7	0.08	0.19	0.13	0.29	9	19
G10090_1085	19275	Ptprn	0.57	1.35	0.9	2.1	29	70
G10090_12689	107934	Celsr3	0.19	0.45	0.3	0.7	34	83
G10090_18008	20256	Clec11a	0.11	0.26	0.18	0.4	3	7
G10090_13401	20442	St3gal1	2.65	6.25	4.22	9.75	231	551
G10090_33663	69189	Mcemp1	1.16	2.72	1.85	4.24	16	38
G10090_10484	20208	Saa1	0.53	1.24	0.85	1.93	3	7
G10090_24952	67389	C1qtnf12	0.83	1.94	1.33	3.03	14	33
G10090_7991	404194	Gfral	0.03	0.07	0.06	0.11	1	2
G10090_5581	19273	Ptpru	0.03	0.07	0.04	0.11	2	6
G10090_7275	320183	Msrb3	0.09	0.21	0.15	0.32	5	8
G10090_8847	252837	Ackr4	0.03	0.07	0.05	0.11	1	2
G10090_747	12012	Baat	0.03	0.07	0.04	0.12	1	2
G10090_12414	12180	Smyd1	0.06	0.14	0.1	0.22	3	7
G10090_14737	22308	Vmn2r122	0.03	0.07	0.05	0.11	1.17	3
G10090_883	21886	Tle2	0.03	0.07	0.05	0.11	1	3
G10090_10515	16997	Ltbp2	0.03	0.07	0.05	0.11	3	7
G10090_21854	71461	Ptk7	0.03	0.07	0.05	0.1	2	4
G10090_11656	20686	Spa17	0.87	2.02	1.39	3.15	6	14
G10090_22343	17390	Mmp2	0.25	0.58	0.4	0.9	11	26
G10090_32950	20305	Ccl6	0.32	0.74	0.51	1.16	6	14
G10090_25943	319192	H2ac19	1.28	2.95	2.03	4.6	6.9	16.02
G10090_32306	240672	Dusp5	19.41	44.65	30.92	69.64	476	1112
G10090_29054	112419	Ifit1bl2	0.1	0.23	0.16	0.36	4.79	11.03
G10090_10628	54525	Syt7	0.64	1.47	1.02	2.3	63	145
G10090_48488	115486493	Gm44851	0.21	0.48	0.34	0.74	14	32.07
G10090_6214	67664	Rnf125	0.07	0.16	0.11	0.25	4.99	12
G10090_5816	93694	Clec2d	0.26	0.59	0.42	0.92	4	9
G10090_17884	16424	Itih1	0.45	1.02	0.72	1.59	18	41
G10090_7924	66153	Fbxo36	1.08	2.44	1.72	3.81	11	26
G10090_28968	80901	Cxcr6	0.12	0.27	0.19	0.42	3	7
G10090_6312	574402	Gpr17	0.12	0.27	0.18	0.42	9	21
G10090_15210	17387	Mmp14	0.04	0.09	0.06	0.14	2	5
G10090_6789	214685	Chadl	0.08	0.18	0.13	0.28	4.16	8.74
G10090_20970	218877	Sema3g	0.04	0.09	0.06	0.14	2	6
G10090_24488	74338	Slc6a19	0.04	0.09	0.06	0.15	2	5
G10090_29150	668620	Zfp936	0.04	0.09	0.07	0.14	2	4
G10090_4650	99326	Garnl3	0.08	0.18	0.13	0.28	4	6
G10090_18380	21936	Tnfrsf18	0.16	0.36	0.26	0.57	2	4
G10090_18162	16165	Il13ra2	0.77	1.73	1.22	2.71	21	50
G10090_25492	230863	Sh2d5	5.47	12.26	8.72	19.13	248	565
G10090_32717	20556	Slfn2	57.58	128.93	91.75	201.1	1276.01	2900.12
G10090_19492	13857	Epor	0.46	1.03	0.74	1.6	11	29
G10090_5823	13821	Epb41l1	0.13	0.29	0.21	0.46	13	27
G10090_27664	11699	Ambp	0.75	1.67	1.2	2.61	12	27
G10090_1193	76770	Csta2	16.71	37.1	26.63	57.86	76	169
G10090_23183	20299	Ccl22	14.43	31.96	22.99	49.85	353	794
G10090_25109	319160	H4c12	1.36	3.01	2.17	4.7	3.42	7.51
G10090_31773	18415	Hspa4l	36.68	81.18	58.44	126.62	2624	5699
G10090_13614	11807	Apoa2	0.47	1.04	0.75	1.62	2	6
G10090_25697	353208	Zfp931	0.38	0.84	0.6	1.31	10.67	26.73
G10090_7218	228785	Mylk2	1.6	3.53	2.54	5.51	43	97
G10090_12598	78560	Adgra2	0.34	0.75	0.54	1.17	28	64
G10090_18492	84004	Mcam	0.1	0.22	0.16	0.34	4	9
G10090_17946	72630	Hspa12b	0.05	0.11	0.09	0.17	2	4
G10090_15377	326623	Tnfsf15	0.05	0.11	0.07	0.18	4	10
G10090_19840	244864	Layn	26.61	58.52	42.4	91.28	790.21	1775.89
G10090_14996	233571	P2ry6	2.87	6.28	4.57	9.79	75	167
G10090_17223	117167	Steap4	0.33	0.72	0.53	1.12	15	33
G10090_32158	671917	LOC671917	1.76	3.8	2.81	5.92	29.68	64.88
G10090_32396	16668	Krt18	0.33	0.71	0.53	1.11	6	13
G10090_8515	14962	Cfb	0.41	0.88	0.65	1.37	16	35
G10090_32910	74194	Rnd3	0.07	0.15	0.12	0.23	3	6
G10090_21250	93692	Glrx	53.35	114.17	85	178.08	900	1953
G10090_19287	20821	Trim21	1.71	3.65	2.72	5.69	68	147
G10090_14671	105245369	Gm40835	0.08	0.17	0.12	0.26	3.2	6.94
G10090_907	29815	Bcar3	14.28	30.28	22.75	47.23	690	1487
G10090_19916	17381	Mmp12	0.25	0.53	0.4	0.83	7	14
G10090_10604	384619	Kash5	0.59	1.25	0.93	1.94	20	43
G10090_19008	66725	Lrrk2	13.53	28.62	21.55	44.64	1718	3688
G10090_687	23947	Mid2	0.09	0.19	0.14	0.3	8	18
G10090_14492	258699	Olfr1446	0.09	0.19	0.15	0.29	1	2
G10090_29	16706	Ksr1	0.38	0.8	0.61	1.24	32	70
G10090_30959	15267	H2ac18	21.13	44.44	33.67	69.32	101.04	213.07
G10090_48943	115487778	LOC115487778	0.1	0.21	0.17	0.32	1	2
G10090_6303	22040	Trex1	7.8	16.34	12.43	25.48	99	210
G10090_4564	56874	Rnf32	0.11	0.23	0.18	0.36	6	10
G10090_8879	319168	H2ac12	0.47	0.98	0.75	1.53	2.01	4.16
G10090_6868	237339	L3mbtl3	1.88	3.91	2.99	6.1	129	265
G10090_12083	64113	Moap1	1.15	2.39	1.83	3.73	62.18	131.59
G10090_23278	214931	Fbxl16	0.55	1.14	0.88	1.78	28	59
G10090_33940	80888	Hspb8	2.57	5.3	4.09	8.26	63	132
G10090_5149	69288	Rhobtb1	0.2	0.41	0.32	0.65	13	26
G10090_13160	245423	Gm364	1.23	2.52	1.96	3.93	37	77
G10090_542	74096	Hvcn1	0.65	1.33	1.03	2.07	23.76	47.41
G10090_23978	56405	Dusp14	11.72	23.87	18.68	37.23	233	497
G10090_5646	215627	Zbtb8b	21.09	42.92	33.6	66.95	1395	2889
G10090_272	78779	Spata2l	0.6	1.22	0.96	1.9	18	40
G10090_29964	13641	Efnb1	0.35	0.71	0.56	1.1	17	35
G10090_15312	216516	Ccdc157	0.41	0.83	0.66	1.29	31	58
G10090_32204	15511	Hspa1b	0.87	1.76	1.39	2.75	35	72
G10090_20662	50884	Nckap1	2.25	4.55	3.59	7.09	146	300
G10090_6198	67775	Rtp4	43.57	87.83	69.42	137	600	1225
G10090_394	22033	Traf5	0.74	1.49	1.18	2.32	22	45
G10090_10771	432825	Gm5458	0.78	1.57	1.25	2.46	18.42	37.64
G10090_1284	242669	Azin2	0.83	1.67	1.32	2.6	22	43
G10090_28535	18263	Odc1	1469.03	2954.18	2340.53	4607.87	52986	108328
G10090_9594	18715	Pim2	18.38	36.92	29.29	57.59	516	1053
G10090_26016	22784	Slc30a3	0.04	0.08	0.06	0.12	1	2
G10090_8881	71768	Vwce	0.03	0.06	0.05	0.1	1	2
G10090_2966	11812	Apoc1	0.35	0.7	0.56	1.1	1	2
G10090_30819	60322	Chst7	0.03	0.06	0.05	0.1	1	2
G10090_10857	622408	Mcidas	0.03	0.06	0.05	0.09	1	2
G10090_8150	13642	Efnb2	0.04	0.08	0.07	0.13	3	6
G10090_15904	106931	Kctd1	0.02	0.04	0.03	0.06	1	1
G10090_1626	27428	Shroom3	0.01	0.02	0.02	0.03	1	2
G10090_11034	13411	Dnah11	0.04	0.08	0.07	0.13	2.2	5.47
G10090_9406	75599	Pcdh1	0.04	0.08	0.06	0.12	4	9
G10090_26513	105833	Ccdc65	0.04	0.08	0.06	0.12	1	2
G10090_1405	22138	Ttn	0.01	0.02	0.01	0.03	10	26
G10090_49972	115490385	F830010H11Rik	0.05	0.1	0.08	0.15	5	10
G10090_12567	17289	Mertk	0.03	0.06	0.05	0.09	2	4
G10090_9465	13142	Dao	0.04	0.08	0.06	0.12	1	2
G10090_24963	236690	Nyx	0.03	0.06	0.05	0.09	4	6
G10090_13094	83984	Tssk6	0.12	0.24	0.2	0.38	2.11	4.21
G10090_16044	72043	Sulf2	0.02	0.04	0.03	0.06	1	2
G10090_3078	11519	Add2	0.04	0.08	0.07	0.13	2	4
G10090_21820	57740	Stk32c	0.04	0.08	0.06	0.12	1	2
G10090_14079	330406	B4galnt3	0.01	0.02	0.02	0.03	1	2
G10090_27700	258507	Olfr96	0.08	0.16	0.13	0.25	1	2
G10090_6314	280408	Rilp	0.15	0.3	0.25	0.48	3	6
G10090_8719	210673	Prrt3	0.02	0.04	0.03	0.06	1	2
G10090_16292	258938	Olfr1417	0.09	0.18	0.15	0.28	1	2
G10090_30879	622282	Gm6306	0.07	0.14	0.11	0.22	1	2
G10090_26550	213765	Nutm1	0.02	0.04	0.03	0.06	1	2
G10090_18859	385377	Pnma5	0.03	0.06	0.05	0.1	1	2
G10090_2706	353155	Gjd3	0.02	0.04	0.04	0.07	1	2
G10090_5667	242607	Slc1a7	0.03	0.06	0.05	0.09	1	1
G10090_3761	216795	Wnt9a	0.02	0.04	0.03	0.06	1	2
G10090_9049	213980	Fbxw10	0.02	0.04	0.03	0.06	1	2
G10090_3467	12057	Opn1sw	0.03	0.06	0.05	0.09	1	2
G10090_17594	93893	Pcdhb22	0.09	0.18	0.14	0.28	4	8
G10090_26669	100861708	Gm21154	0.04	0.08	0.07	0.12	1	2
G10090_49087	115488166	LOC115488166	0.05	0.1	0.09	0.16	1.16	2.19
G10090_10680	67703	Kirrel3	0.02	0.04	0.03	0.06	1	2
G10090_13458	66715	Henmt1	0.08	0.16	0.13	0.26	2	4
G10090_22240	12096	Bglap	0.28	0.56	0.44	0.87	1	2
G10090_845	17756	Map2	0.01	0.02	0.02	0.03	2	3.23
G10090_29951	232680	Cpa2	0.08	0.16	0.13	0.25	1	2
G10090_32905	17831	Muc2	0.01	0.02	0.02	0.03	1	2
G10090_11379	21687	Tek	0.03	0.06	0.05	0.09	2	4
G10090_14402	16182	Il18r1	0.02	0.04	0.03	0.06	1	1
G10090_8898	58200	Ppp1r1a	0.06	0.12	0.1	0.19	1	2
G10090_6598	56229	Thsd1	0.09	0.18	0.15	0.27	8	13
G10090_32405	207212	Arhgef17	0.02	0.04	0.03	0.06	3	6
G10090_30741	108168393	Gm7276	0.01	0.02	0.01	0.02	1	2
G10090_6493	381269	Mreg	0.32	0.64	0.51	1	12	23
G10090_14370	56293	Slc35g3	0.05	0.1	0.08	0.16	1	2
G10090_8459	230587	Glis1	0.2	0.4	0.32	0.62	8	17
G10090_11602	18429	Oxt	0.07	0.14	0.11	0.21	2	4
G10090_13650	57814	Kcne4	0.03	0.06	0.05	0.09	1	2
G10090_21533	12733	Clcnka	0.03	0.06	0.05	0.09	1	2
G10090_14593	78754	Galnt15	0.02	0.04	0.03	0.06	2	2
G10090_27233	26367	Ceacam2	0.08	0.16	0.12	0.26	3.53	7.82
G10090_8863	16776	Lama5	0.01	0.02	0.01	0.03	1	2
G10090_2203	433091	Pnpla1	0.03	0.06	0.05	0.09	2	4
G10090_23059	71532	Fam217b	1.07	2.14	1.7	3.34	83	143.91
G10090_23095	107770	Tm6sf2	0.16	0.32	0.26	0.49	3	6
G10090_16971	21683	Tecta	0.02	0.04	0.03	0.07	2	5
G10090_32774	12842	Col1a1	0.01	0.02	0.02	0.03	1	2
G10090_22205	381546	Ccdc24	0.07	0.14	0.11	0.21	1	2
G10090_4457	234515	Inpp4b	0.01	0.02	0.02	0.03	1	2
G10090_17829	110891	Slc8a2	0.04	0.08	0.07	0.12	3	7
G10090_1029	56318	Acpp	0.2	0.4	0.31	0.63	13	26
G10090_31408	11924	Neurog2	0.06	0.12	0.1	0.19	2	4
G10090_27666	70362	Actl10	0.05	0.1	0.08	0.16	1	2
G10090_33420	15007	H2-Q10	0.05	0.1	0.08	0.16	1	2
G10090_2756	381072	Abca17	0.01	0.02	0.02	0.03	1	1
G10090_9624	60613	Kcnq4	0.02	0.04	0.03	0.06	1	2
G10090_15506	50524	Sall2	0.03	0.06	0.04	0.09	2	4
G10090_4200	234353	Psd3	0.01	0.02	0.01	0.03	1	2
G10090_30247	338521	Fa2h	0.03	0.06	0.05	0.09	1	2
G10090_22386	77037	Mrap	0.22	0.44	0.35	0.68	3	6
G10090_6517	19824	Trim10	0.03	0.06	0.05	0.1	1	2
G10090_7265	338348	Ttc16	0.13	0.26	0.21	0.41	5	11.14
G10090_48500	115486510	Gm45095	0.21	0.42	0.34	0.65	6.01	12.05
G10090_10416	170835	Inpp5j	0.04	0.08	0.06	0.12	2	4
G10090_25960	330660	Btbd16	0.04	0.08	0.06	0.12	2	2
G10090_20207	78801	Ak7	0.01	0.02	0.02	0.04	1	1
G10090_17521	574403	Insyn2b	0.01	0.02	0.02	0.03	1	3
G10090_22932	381693	Wdr95	0.03	0.06	0.05	0.09	1	2
G10090_4135	242202	Pde5a	0.02	0.04	0.03	0.06	2	4
G10090_8157	12964	Cryga	0.35	0.7	0.56	1.09	2	4
G10090_20211	631797	Fer1l6	0.01	0.02	0.02	0.03	1	2
G10090_21143	66995	Zcchc18	0.03	0.06	0.04	0.09	2	2
G10090_7816	68859	Smim1	0.03	0.06	0.05	0.09	1.51	2.91
G10090_8932	232714	Mgam	0.03	0.06	0.05	0.09	4	6
G10090_48145	100034748	A930017K11Rik	0.08	0.16	0.13	0.26	3	6
G10090_3845	23890	Gpr34	0.04	0.08	0.06	0.12	1	2
G10090_18268	104110	Adcy4	0.03	0.06	0.05	0.09	1	3
G10090_50342	791303	Gm10277	0.02	0.04	0.03	0.07	1	2
G10090_4626	329702	Dcst2	0.03	0.06	0.05	0.09	1	2
G10090_10503	74453	Cfap53	6.54	12.96	10.42	20.21	602.07	1214
G10090_3216	381853	Gipr	1.53	3.03	2.44	4.73	55	118
G10090_21239	207596	Thsd4	0.42	0.83	0.66	1.3	48	98
G10090_7803	270210	Zfp651	0.35	0.69	0.56	1.08	25	51
G10090_29073	243906	Zfp14	0.35	0.69	0.56	1.08	17	34
G10090_2893	57444	Isg20	27.36	53.9	43.6	84.07	350	707
G10090_24036	674842	Gm9631	0.33	0.65	0.52	1.02	1	2
G10090_3106	20970	Sdc3	7.45	14.66	11.87	22.87	546	1102
G10090_11786	19217	Ptger2	1.34	2.63	2.13	4.1	62	128
G10090_9602	109232	Sccpdh	2.9	5.69	4.62	8.88	76	152
G10090_1642	55932	Gbp3	1.82	3.57	2.9	5.57	70	141
G10090_6196	236312	Ifi209	3.04	5.96	4.85	9.3	154.82	308.78
G10090_10915	12140	Fabp7	0.25	0.49	0.4	0.77	2	4
G10090_10892	15458	Hpx	0.42	0.82	0.66	1.28	8	16
G10090_22225	71795	Pitpnc1	1.82	3.55	2.89	5.54	171	331
G10090_12974	213002	Ifitm6	61.8	120.29	98.46	187.62	281	548
G10090_17600	246729	Oas1h	0.18	0.35	0.29	0.54	4	8
G10090_20154	52793	Fam3b	0.18	0.35	0.28	0.55	2	4
G10090_31007	326620	H4c2	0.35	0.68	0.57	1.06	1.11	2.12
G10090_8959	11838	Arc	3.43	6.66	5.46	10.38	151	298
G10090_12518	20847	Stat2	10.94	21.24	17.43	33.13	725	1432
G10090_497	74048	Vsir	3.69	7.15	5.88	11.15	266	524
G10090_12308	22163	Tnfrsf4	0.48	0.93	0.76	1.45	7	14
G10090_9260	20393	Sgk1	2.07	4.01	3.29	6.26	72	142
G10090_12476	67063	Pgap4	1.08	2.09	1.72	3.26	32	62
G10090_13219	68222	Fam166a	0.15	0.29	0.23	0.45	2	6
G10090_50195	629970	Cd300ld2	0.15	0.29	0.23	0.46	2.52	5.09
G10090_14369	18227	Nr4a2	2.09	4.04	3.32	6.3	97	190
G10090_27837	14473	Gc	0.29	0.56	0.46	0.88	7	14
G10090_14684	74090	Paqr5	0.14	0.27	0.22	0.42	7	14
G10090_30927	18590	Pdgfa	1.31	2.52	2.08	3.93	39	84
G10090_16696	100044068	LOC100044068	28.3	54.41	45.08	84.87	756.19	1476.95
G10090_19863	67374	Jam2	0.25	0.48	0.4	0.74	18	34
G10090_18917	21816	Tgm1	0.25	0.48	0.41	0.74	10	19
G10090_255	14933	Gk	28.94	55.52	46.1	86.6	1718	3399
G10090_14361	22415	Wnt3	0.12	0.23	0.19	0.36	4	8
G10090_19792	11770	Fabp4	245.71	470.5	391.47	733.88	1654	3191
G10090_18186	69453	Prss56	0.23	0.44	0.37	0.69	7	13
G10090_7710	29856	Smtn	1.57	3	2.5	4.68	76	148
G10090_9687	16184	Il2ra	0.11	0.21	0.17	0.33	7	14
G10090_15793	13537	Dusp2	18.66	35.53	29.73	55.41	400	773
G10090_18761	269060	Dagla	0.71	1.35	1.14	2.11	61	117
G10090_18998	20296	Ccl2	69.42	131.92	110.6	205.76	604	1159
G10090_16512	75647	Ssmem1	0.1	0.19	0.15	0.29	1	2
G10090_6616	67991	Nacc2	0.1	0.19	0.15	0.29	9	18
G10090_28700	280645	B3gat2	0.19	0.36	0.3	0.56	12.3	23.49
G10090_4267	20353	Sema4c	4.07	7.71	6.48	12.02	224	447
G10090_18153	54698	Crtam	1.51	2.86	2.41	4.47	40	77
G10090_27560	12969	Crygf	0.18	0.34	0.28	0.52	1	2
G10090_12122	110135	Fgb	0.09	0.17	0.14	0.27	2	4
G10090_33450	241732	Tspyl3	0.27	0.51	0.43	0.8	12	23
G10090_6157	78785	Clip4	0.27	0.51	0.44	0.8	10	19
G10090_9264	22337	Vdr	0.34	0.64	0.54	1	22	42
G10090_27633	70835	Prss22	0.33	0.62	0.53	0.97	6	11
G10090_33223	67800	Dgat2	1.15	2.16	1.83	3.38	36	69
G10090_12275	56619	Clec4e	26.47	49.67	42.18	77.48	941	1795
G10090_2635	237711	Eml6	0.08	0.15	0.13	0.24	10.01	19.01
G10090_32965	26897	Acot1	0.16	0.3	0.25	0.48	3.22	6.34
G10090_17135	224480	Nox3	0.37	0.69	0.59	1.08	9	17
G10090_50132	434219	Trim30c	0.29	0.54	0.47	0.85	19	17
G10090_32056	233781	Xylt1	8.73	16.22	13.91	25.29	386	729
G10090_5519	665578	Gm7697	0.07	0.13	0.11	0.2	9	16
G10090_32542	100040591	Kcnj13	0.07	0.13	0.11	0.21	3	6
G10090_2227	622307	Albfm1	0.07	0.13	0.11	0.21	3	5
G10090_10926	20743	Sptbn2	0.07	0.13	0.12	0.2	11	20
G10090_24776	16145	Igtp	12.05	22.31	19.2	34.81	334.89	629.93
G10090_3873	26456	Sema4g	0.47	0.87	0.75	1.35	30	56
G10090_6262	22041	Trf	0.67	1.24	1.07	1.93	22	41
G10090_19383	71310	Tbc1d9	1.06	1.96	1.69	3.06	87	167
G10090_1144	20750	Spp1	8359.38	15446.8	13318.6	24093.6	153772	288237
G10090_27088	211389	Suox	0.7	1.29	1.11	2.01	23	43
G10090_2661	16168	Il15	0.38	0.7	0.6	1.09	6	11
G10090_89	23876	Fbln5	0.63	1.16	1.01	1.81	28	52
G10090_16753	207683	Igsf11	0.56	1.03	0.9	1.61	28	52
G10090_10113	19250	Ptpn14	0.43	0.79	0.68	1.23	68	127
G10090_15116	20303	Ccl4	1086.04	1992.29	1730.34	3107.54	7024	12904
G10090_20882	20266	Scn1b	0.06	0.11	0.09	0.18	1	2
G10090_7145	271844	Pla2g4f	0.06	0.11	0.09	0.18	2	4
G10090_5289	212439	AA986860	0.18	0.33	0.28	0.51	7	13
G10090_1357	320869	Spata33	0.36	0.66	0.57	1.03	15	20
G10090_22648	14579	Gem	2.77	5.07	4.41	7.9	87	162
G10090_24598	11657	Alb	1.16	2.12	1.85	3.3	33	61
G10090_27464	26388	Ifi202b	6.6	12.04	10.51	18.78	159.81	296.05
G10090_48394	115485636	LOC115485636	0.28	0.51	0.45	0.8	9.51	17.38
G10090_16574	26415	Mapk13	0.28	0.51	0.45	0.8	5	10
G10090_7160	18762	Prkcz	0.33	0.6	0.53	0.94	21	39
G10090_21139	240063	Zfp811	3.85	6.99	6.14	10.9	203	382
G10090_30787	60533	Cd274	5.21	9.45	8.31	14.75	277	511
G10090_31454	102632737	Gm30732	0.16	0.29	0.25	0.46	8	15
G10090_11649	244954	Prss35	0.26	0.47	0.42	0.73	13.74	21.98
G10090_12448	20288	Msr1	115.59	208.94	184.16	325.89	3088	5695
G10090_24056	319176	H2ac20	0.31	0.56	0.5	0.88	1.06	1.91
G10090_9841	338351	Akap17b	0.36	0.65	0.58	1.02	32	55
G10090_4722	18976	Pomc	0.51	0.92	0.81	1.43	6	11
G10090_7363	225884	Gstp3	20.31	36.59	32.36	57.07	158	288
G10090_20538	78405	Ntf5	0.15	0.27	0.24	0.43	4	9
G10090_50121	432999	A930007A09Rik	0.15	0.27	0.25	0.42	9	16
G10090_19286	67477	Abhd15	0.15	0.27	0.24	0.42	7	13
G10090_4245	16400	Itga3	1.25	2.25	1.99	3.51	89	165
G10090_17916	17532	Mras	0.35	0.63	0.56	0.98	18	19
G10090_11386	14468	Gbp2b	0.25	0.45	0.4	0.7	10	17
G10090_14673	19123	Proc	0.05	0.09	0.08	0.15	1	2
G10090_25733	22446	Xlr3c	0.05	0.09	0.08	0.15	1	2
G10090_7670	67983	Pdzd9	0.05	0.09	0.07	0.15	1	3.13
G10090_31011	20537	Slc5a1	0.05	0.09	0.08	0.13	3	5
G10090_33435	15957	Ifit1	5.16	9.28	8.22	14.47	193.21	352.97
G10090_17548	22695	Zfp36	160.85	289.12	256.27	450.96	3819	6970
G10090_10528	14581	Gfi1	0.64	1.15	1.02	1.79	24	44
G10090_14796	74198	Dtx2	9.43	16.9	15.02	26.36	346	637
G10090_25434	215929	Mfsd4b1	0.19	0.34	0.3	0.53	6	11
G10090_14121	19734	Rgs16	2.17	3.88	3.46	6.06	71	129
G10090_18130	74257	Tspan17	0.8	1.43	1.28	2.22	17	29
G10090_28208	76072	Rnf183	5.12	9.15	8.16	14.27	92	167
G10090_5522	20363	Selenop	0.14	0.25	0.23	0.39	4	7
G10090_4698	12475	Cd14	606.15	1081.48	965.75	1686.87	13403	24275
G10090_7177	216856	Nlgn2	2.08	3.71	3.31	5.78	156	283
G10090_23983	112407	Egln3	1.71	3.05	2.72	4.76	65	118
G10090_21039	26569	Slc27a4	4.66	8.31	7.43	12.96	278	504
G10090_20420	20302	Ccl3	6227.2	11097.3	9921.5	17309.3	52618	94661
G10090_24032	215085	Slc35f1	0.09	0.16	0.15	0.25	7	12
G10090_986	329828	Myorg	0.18	0.32	0.28	0.5	12	20
G10090_2639	102643210	Gm38664	0.09	0.16	0.14	0.24	4	7.01
G10090_28484	381823	Apold1	0.27	0.48	0.44	0.74	13	23
G10090_15735	13070	Cyp11a1	0.4	0.71	0.64	1.1	10	18
G10090_27277	12889	Cplx1	0.13	0.23	0.21	0.35	4	7
G10090_23751	74183	Perm1	0.78	1.38	1.24	2.15	46	87
G10090_30826	14281	Fos	10.81	19.12	17.22	29.82	315	566
G10090_5857	74407	Ttc25	0.17	0.3	0.27	0.47	6	12
G10090_33010	66158	Rtl8a	0.63	1.11	1	1.73	10.05	18.06
G10090_32015	11465	Actg1	567.06	998.31	903.48	1557.14	14736	26348
G10090_20604	20229	Sat1	270.12	475.43	430.37	741.57	4448	7838
G10090_22251	22436	Xdh	1.09	1.91	1.73	2.98	69	128
G10090_23492	225030	Kcng3	0.04	0.07	0.07	0.1	10.38	15.87
G10090_8501	50760	Fbxo17	0.04	0.07	0.06	0.11	1	2
G10090_11187	16542	Kdr	0.04	0.07	0.07	0.1	4	6
G10090_5606	18646	Prf1	0.04	0.07	0.06	0.11	1	2
G10090_10565	29873	Cspg5	0.04	0.07	0.06	0.11	2	4
G10090_29017	226123	Morn4	0.16	0.28	0.26	0.44	4	7
G10090_1503	224661	Slc26a8	0.04	0.07	0.07	0.11	3	4
G10090_21057	14061	F2	0.04	0.07	0.06	0.11	1	2
G10090_33458	73703	Dppa2	0.04	0.07	0.06	0.12	1	2
G10090_32	21930	Tnfaip6	0.24	0.42	0.38	0.65	5	9
G10090_20035	70080	Igsf23	0.12	0.21	0.19	0.32	3	3
G10090_9809	94281	Sfxn4	0.28	0.49	0.44	0.76	11	20
G10090_30813	100039953	Gfy	0.2	0.35	0.31	0.54	5	9
G10090_20785	15160	Serpind1	0.91	1.59	1.46	2.49	26	46
G10090_588	241308	Ralgps1	0.79	1.38	1.27	2.15	74	130
G10090_11858	667370	Ifit3b	0.98	1.71	1.56	2.67	27.64	48.01
G10090_13949	217069	Trim25	47.79	83.35	76.14	130.01	3980	7064
G10090_4834	12916	Crem	10.17	17.73	16.21	27.65	333	563
G10090_5773	231997	Fkbp14	0.7	1.22	1.12	1.9	29	49
G10090_23138	79362	Bhlhe41	0.98	1.7	1.56	2.65	88	156
G10090_4996	433416	Gm13547	0.15	0.26	0.23	0.41	9	9
G10090_28699	70059	Degs2	0.15	0.26	0.23	0.4	6.69	12.1
G10090_33132	217166	Nr1d1	4.11	7.12	6.56	11.11	162.22	285.43
G10090_32600	623781	Gm14137	0.41	0.71	0.65	1.11	18	32
G10090_12560	225392	Rell2	0.26	0.45	0.41	0.7	7.45	14.53
G10090_24203	50709	H1f4	0.48	0.83	0.77	1.3	4	7
G10090_12519	73449	1700066B19Rik	0.11	0.19	0.18	0.3	4	7
G10090_9199	77036	1700109H08Rik	0.55	0.95	0.88	1.49	4	7
G10090_11762	18550	Furin	37.69	64.89	60.05	101.22	2346	4099.93
G10090_12694	94094	Trim34a	1.78	3.06	2.83	4.77	65.14	113.86
G10090_30429	243780	Dennd11	4.41	7.58	7.03	11.83	449	786
G10090_3898	104886	Rab15	33.13	56.88	52.78	88.72	1419	2482
G10090_2060	330122	Cxcl3	99.53	170.79	158.58	266.4	1197	2079
G10090_5147	109332	Cdcp1	0.49	0.84	0.77	1.31	38	67
G10090_4800	286942	Kif19a	0.14	0.24	0.23	0.37	8	12
G10090_19088	66773	Gm17019	0.07	0.12	0.11	0.18	1	1.72
G10090_5439	67702	Rnf149	33.27	56.96	53.01	88.85	1163	2028
G10090_2904	56358	Copz2	0.38	0.65	0.6	1.01	4	7
G10090_26875	231002	Plekhn1	11.16	19.07	17.78	29.74	338	587
G10090_22492	67017	Fam210b	4.41	7.53	7.02	11.74	155	251
G10090_28319	211770	Trib1	4.29	7.32	6.83	11.42	254	441
G10090_7353	11419	Asic1	0.17	0.29	0.27	0.45	9	16
G10090_16294	328440	Npm2	0.34	0.58	0.54	0.9	8	20
G10090_12070	66412	Arrdc4	3.67	6.26	5.85	9.77	113	195
G10090_13020	11482	Acvrl1	6.4	10.91	10.19	17.02	340	590
G10090_20453	433470	AA467197	1.15	1.96	1.83	3.05	7	12
G10090_2957	14411	Slc6a12	138.89	236.55	221.28	368.96	4708	8165
G10090_17297	381411	Accsl	0.1	0.17	0.15	0.27	3	5
G10090_14360	319236	Trim12c	5.93	10.04	9.45	15.65	315.43	541.54
G10090_3005	72535	Aldh1b1	1.03	1.74	1.63	2.72	33	57
G10090_10854	320844	Amigo3	0.7	1.18	1.11	1.84	25	43
G10090_12835	17929	Myom1	1.08	1.82	1.72	2.83	90	153
G10090_26123	58185	Rsad2	21.63	36.45	34.46	56.85	1199	2055
G10090_29407	106639	Vmac	0.6	1.01	0.95	1.58	18	31
G10090_16099	76633	Lrmda	2.27	3.82	3.62	5.96	27	45
G10090_11975	73603	Trp53tg5	0.22	0.37	0.35	0.58	8.2	12.45
G10090_48298	101055874	Gm29737	0.25	0.42	0.39	0.66	5.47	9.54
G10090_4229	16592	Fabp5	884.31	1482.89	1408.92	2312.98	9733	16510
G10090_22039	106766	Stap2	0.68	1.14	1.09	1.77	16	27
G10090_33079	13197	Gadd45a	15.99	26.71	25.48	41.66	244	413
G10090_8511	16597	Klf12	0.03	0.05	0.05	0.08	19.87	32.1
G10090_361	12153	Bmp1	0.06	0.1	0.1	0.16	2	4
G10090_33622	65969	Cubn	0.03	0.05	0.06	0.07	6	8
G10090_27689	353328	Muc6	0.03	0.05	0.05	0.08	4	4
G10090_1272	209294	Csta1	0.03	0.05	0.04	0.08	1	2
G10090_2760	11549	Adra1a	0.06	0.1	0.09	0.16	2	6
G10090_7949	22035	Tnfsf10	0.03	0.05	0.04	0.08	2	4.01
G10090_26170	70701	Nipal1	0.03	0.05	0.05	0.07	2	3
G10090_11065	668225	Fignl2	0.06	0.1	0.1	0.16	4	7
G10090_5267	11877	Arvcf	0.18	0.3	0.29	0.47	12	18
G10090_4243	214305	Hhipl1	0.03	0.05	0.04	0.08	1	2
G10090_906	12295	Cacnb1	0.18	0.3	0.28	0.47	8	9
G10090_17872	381485	Trim55	0.03	0.05	0.05	0.07	1	1
G10090_30751	216343	Tph2	0.03	0.05	0.04	0.08	1	2
G10090_31118	13531	Usp17la	0.03	0.05	0.04	0.08	1	2
G10090_20532	433215	Tmem262	0.03	0.05	0.04	0.08	1	2
G10090_3355	67416	Armcx2	0.18	0.3	0.29	0.47	9	16
G10090_9457	75304	4930563E22Rik	0.06	0.1	0.1	0.16	3.01	5.03
G10090_22702	114602	Zmynd10	0.03	0.05	0.05	0.08	1	1
G10090_8163	547176	Zc3h12b	0.03	0.05	0.05	0.08	2	6
G10090_1141	244667	Disc1	0.09	0.15	0.14	0.23	10	16
G10090_12922	18209	Ntn3	0.03	0.05	0.04	0.08	2	4
G10090_25342	108169152	Gm46965	0.15	0.25	0.23	0.4	10	18
G10090_23837	11641	Akap2	0.03	0.05	0.05	0.08	3	5
G10090_23109	242620	Dmrta2	0.03	0.05	0.04	0.08	1	2
G10090_8062	237256	Zc3h12d	1.32	2.2	2.1	3.44	78	131
G10090_615	16876	Lhx9	0.27	0.45	0.43	0.71	12	12
G10090_4837	229003	Helz2	19.49	32.48	31.05	50.66	3015	5112
G10090_14588	19073	Srgn	1086.55	1805.83	1731.14	2816.7	14961	25142
G10090_32504	72273	Smim24	0.59	0.98	0.94	1.53	3	5
G10090_22568	381308	Ifi211	3.56	5.91	5.68	9.22	87.49	145.91
G10090_22874	102640710	Gm36712	0.38	0.63	0.6	0.98	16	27
G10090_5443	12393	Runx2	1.02	1.69	1.63	2.63	92	156
G10090_31059	15944	Irgm1	26.53	43.92	42.27	68.51	833	1399
G10090_4168	18578	Pde4b	5.66	9.37	9.02	14.62	315	516
G10090_31119	320415	Gchfr	2.03	3.36	3.23	5.24	12	20
G10090_14738	229900	Gbp7	2.05	3.39	3.26	5.29	172	290
G10090_6605	18807	Pld3	50.09	82.82	79.81	129.18	1614	2696
G10090_18783	217265	Abca5	0.23	0.38	0.37	0.6	29	49
G10090_22289	231805	Pilra	0.6	0.99	0.96	1.54	22	36.81
G10090_13984	64898	Lpin2	11.24	18.54	17.9	28.91	964	1625
G10090_20900	210104	Zfp658	0.96	1.58	1.53	2.47	47	80
G10090_2547	99696	Ankrd50	3.61	5.94	5.75	9.26	434	712
G10090_18613	101544	Zfp575	0.31	0.51	0.49	0.79	11.94	20.15
G10090_374	16581	Kifc2	0.14	0.23	0.23	0.36	6.46	11
G10090_21936	68728	Trp53inp2	3.1	5.09	4.94	7.94	187	301
G10090_5274	13601	Ecm1	9.91	16.27	15.79	25.39	256	429
G10090_9853	672511	Rnf213	29.81	48.94	47.5	76.34	7746	12946
G10090_6597	53627	Porcn	0.47	0.77	0.75	1.2	8	17
G10090_1361	66273	Aamdc	1.05	1.72	1.67	2.69	10	15
G10090_20520	14704	Gng3	0.33	0.54	0.53	0.84	7.48	12.39
G10090_8936	619289	Rfx8	0.11	0.18	0.17	0.28	3	5
G10090_246	545428	Ccdc141	0.11	0.18	0.18	0.27	10	17
G10090_4139	329324	Syt14	0.11	0.18	0.17	0.29	27	47
G10090_12650	77889	Lbh	0.11	0.18	0.18	0.28	5	8
G10090_20592	74646	Spsb1	0.41	0.67	0.65	1.05	18	30
G10090_17336	241303	Fam78a	2.01	3.28	3.21	5.11	116	192
G10090_26117	69987	Spaca9	0.46	0.75	0.73	1.18	3	5
G10090_15977	404307	Olfr100	1.32	2.15	2.1	3.35	14	23
G10090_31382	12609	Cebpd	30.17	49.11	48.06	76.61	950.43	1572.48
G10090_7527	22017	Tpmt	0.59	0.96	0.95	1.5	23	33
G10090_12740	14428	Galr2	0.24	0.39	0.39	0.61	8	12
G10090_48673	115487110	LOC115487110	0.08	0.13	0.12	0.2	2.28	3.83
G10090_17857	14728	Lilrb4a	862.48	1401.03	1374.15	2185.31	17974.8	29341.2
G10090_18458	20210	Saa3	14.43	23.44	22.99	36.57	101	162
G10090_1526	11520	Plin2	470.86	764.56	750.2	1192.55	11986	19778
G10090_4898	17909	Myo10	14.84	24.06	23.65	37.52	1760	2936
G10090_15794	17474	Clec4d	151.51	245.54	241.4	382.99	2577	4235
G10090_4116	408059	BC049352	0.71	1.15	1.13	1.79	24	37
G10090_18909	13058	Cybb	47.59	77.02	75.82	120.13	3359	5530
G10090_6896	74442	Sgms2	0.47	0.76	0.75	1.18	17	26
G10090_17989	27660	1700088E04Rik	0.73	1.18	1.16	1.84	11.47	15.35
G10090_625	77974	Rdh12	5.18	8.37	8.26	13.06	116	190
G10090_13101	214230	Pak6	0.13	0.21	0.21	0.33	8	13
G10090_10053	207393	Elfn2	0.13	0.21	0.21	0.32	15	24
G10090_21479	11745	Anxa3	8.01	12.93	12.76	20.17	169	277
G10090_10470	228765	Sdcbp2	0.44	0.71	0.71	1.1	8	12
G10090_28775	12794	Cnih2	0.18	0.29	0.28	0.45	3	5
G10090_5425	327959	Xaf1	19.89	31.95	31.69	49.83	513.59	930.05
G10090_30365	13830	Stom	300.81	482.67	479.26	752.86	12101	19741
G10090_17362	18654	Pgf	0.7	1.12	1.12	1.74	12	22
G10090_21792	72962	Tymp	0.15	0.24	0.25	0.38	5.03	8.1
G10090_32831	545649	Gm13276	0.15	0.24	0.24	0.38	2.87	4.68
G10090_2389	102635315	Gm32687	0.25	0.4	0.4	0.63	15.08	20.68
G10090_16345	619331	Zfp551	0.45	0.72	0.72	1.12	33	37
G10090_13363	72058	Igsf5	0.05	0.08	0.08	0.12	1	2
G10090_49880	115490159	Gm52799	0.1	0.16	0.17	0.25	2.72	4.17
G10090_15259	20779	Src	4.25	6.8	6.77	10.61	244	397
G10090_13275	228807	Zfp341	1.37	2.19	2.19	3.42	64	104
G10090_4537	16175	Il1a	4.17	6.66	6.65	10.39	113	183
G10090_11218	15531	Ndst1	1.41	2.25	2.24	3.51	183.08	280.89
G10090_17251	14590	Ggh	15.3	24.4	24.38	38.06	266	426
G10090_18393	54678	Zfp108	0.22	0.35	0.35	0.54	8	13
G10090_4509	76421	1700028K03Rik	0.22	0.35	0.36	0.55	10	16
G10090_26472	208647	Creb3l2	5.1	8.11	8.13	12.66	327	521
G10090_23177	16449	Jag1	2.08	3.3	3.32	5.15	173	279
G10090_16391	22169	Cmpk2	5.32	8.43	8.47	13.15	245	395
G10090_14458	53619	Blcap	21.56	34.16	34.35	53.29	619	996
G10090_1573	228608	Smox	78.37	124.15	124.86	193.65	2082	3388.46
G10090_5902	68279	Mcoln2	0.12	0.19	0.18	0.29	5	7
G10090_8946	216233	Socs2	0.24	0.38	0.38	0.6	6	12
G10090_14421	69274	Ctdspl	0.36	0.57	0.58	0.89	23	37
G10090_10760	258571	Olfr1033	16.14	25.55	25.71	39.86	589	948
G10090_118	110532	Adarb1	0.67	1.06	1.07	1.65	67	107
G10090_2713	74732	Stx11	5.87	9.28	9.36	14.48	199	320
G10090_21525	14727	Lilr4b	326.59	516.23	520.33	805.2	5508.2	8817.83
G10090_18345	65112	Pmepa1	0.76	1.2	1.21	1.87	51	82
G10090_28975	258697	Olfr1444	0.45	0.71	0.72	1.11	5	8
G10090_19379	13603	Opn3	0.92	1.45	1.46	2.27	20	33
G10090_3924	259302	Srgap3	2.38	3.75	3.79	5.85	318	512
G10090_2678	21452	Tcn2	4.75	7.48	7.56	11.67	133	213
G10090_5792	12495	Entpd1	0.47	0.74	0.74	1.16	29	47
G10090_6210	71962	Castor1	2.02	3.18	3.23	4.96	42	67
G10090_24386	68487	Tmem140	1.99	3.13	3.17	4.88	74.76	119.77
G10090_21641	100009600	Zglp1	0.42	0.66	0.67	1.04	5	8
G10090_29761	432555	Gm5431	0.21	0.33	0.33	0.52	8.87	14.33
G10090_10210	94249	Slc24a3	0.21	0.33	0.33	0.52	12	20
G10090_25202	243659	Styk1	0.14	0.22	0.22	0.34	6	10
G10090_2805	14268	Fn1	0.07	0.11	0.11	0.17	8	13
G10090_6241	170574	Sp7	0.14	0.22	0.23	0.35	6	10
G10090_4498	68617	Mtcl1	0.07	0.11	0.12	0.17	8	12
G10090_2251	268297	Scml4	0.14	0.22	0.22	0.35	9	15
G10090_17036	13052	Cxadr	0.07	0.11	0.11	0.18	8	7
G10090_32374	20308	Ccl9	189.38	297.43	301.74	463.92	8189	13077
G10090_2462	72748	Hdhd3	3.76	5.9	5.98	9.21	49	78
G10090_16252	380712	Tlcd2	2.1	3.29	3.34	5.13	37	60
G10090_24115	66060	Cystm1	9.76	15.28	15.55	23.84	68	109
G10090_6339	22793	Zyx	33.21	51.99	52.92	81.09	1102	1768
G10090_18973	212980	Slc45a3	4.92	7.7	7.83	12.02	232	370
G10090_14922	11677	Akr1b3	1256.12	1964.98	2001.32	3064.95	22672	35975
G10090_11287	21804	Tgfb1i1	0.16	0.25	0.26	0.39	8	7
G10090_8146	242125	Mab21l3	0.16	0.25	0.26	0.39	7	11
G10090_23587	100039029	LOC100039029	8.44	13.18	13.45	20.56	31.04	48.39
G10090_20998	320701	Tafa4	0.57	0.89	0.91	1.38	18.88	29.67
G10090_23499	384185	Arl9	1.07	1.67	1.7	2.61	11	19
G10090_12712	378937	Lrrc24	0.66	1.03	1.04	1.6	17	27
G10090_2764	73750	Whrn	0.25	0.39	0.4	0.6	12	19
G10090_25773	73707	Gucy2g	0.75	1.17	1.19	1.82	30	39
G10090_32339	14284	Fosl2	19.72	30.76	31.42	47.98	1736	2756
G10090_20606	236285	Lancl3	2.69	4.19	4.29	6.53	155	245
G10090_334	17536	Meis2	4.04	6.29	6.43	9.81	195	297
G10090_28643	54683	Prdx5	232.21	361.36	369.96	563.64	3713.97	5859.48
G10090_6376	16177	Il1r1	0.09	0.14	0.14	0.22	6	10
G10090_4829	15464	Hrc	0.09	0.14	0.14	0.22	3	5
G10090_23795	12845	Comp	0.09	0.14	0.14	0.22	3	5
G10090_2124	667742	Piezo2	0.18	0.28	0.29	0.44	31	49
G10090_14180	245126	Tarm1	1.26	1.96	2.01	3.06	17	25
G10090_13645	54338	Slc23a2	51.21	79.66	81.59	124.26	4862	7731
G10090_31750	23882	Gadd45g	1.61	2.5	2.57	3.91	21	33
G10090_18039	14936	Gys1	17.34	26.91	27.63	41.98	932.79	1472.57
G10090_30661	20702	Serpina1c	0.2	0.31	0.32	0.48	3.7	5.71
G10090_11643	16578	Kif9	0.2	0.31	0.33	0.49	9	13
G10090_50348	791415	Gm12500	0.2	0.31	0.32	0.49	5.54	8.9
G10090_21102	238693	Zfp58	1.75	2.71	2.8	4.22	58	91
G10090_6567	75202	Spaca6	2.07	3.2	3.3	5	87.39	138.84
G10090_1283	381582	Tmem240	0.11	0.17	0.18	0.26	2	3
G10090_922	19125	Prodh	0.22	0.34	0.35	0.53	7	11
G10090_20478	74761	Mxra8	0.22	0.34	0.35	0.54	7	11
G10090_1854	320225	Catsperg1	0.11	0.17	0.17	0.26	8	9
G10090_9240	108075	Ltbp4	0.33	0.51	0.52	0.8	25	38
G10090_7950	67752	Ppp1r32	0.55	0.85	0.88	1.32	11	17
G10090_21207	23833	Cd52	202.03	311.87	321.88	486.45	799	1233
G10090_26551	18126	Nos2	87.79	135.51	139.87	211.37	5388	8461
G10090_7091	77300	Raph1	0.92	1.42	1.47	2.22	123	136
G10090_621	15370	Nr4a1	7.4	11.42	11.79	17.81	266	410
G10090_3673	622320	Kctd21	1.5	2.31	2.39	3.61	64	101
G10090_30321	12051	Bcl3	14.76	22.73	23.51	35.45	366	573
G10090_22899	71683	Gypc	0.76	1.17	1.21	1.82	23	36
G10090_17643	114229	Kiss1r	0.13	0.2	0.21	0.31	6	9
G10090_19610	330790	Hapln4	1.19	1.83	1.89	2.85	62	97
G10090_8688	20846	Stat1	23.96	36.84	38.17	57.46	1600	2504
G10090_11673	19157	Cyth1	6.29	9.67	10.02	15.09	245	358
G10090_9	16169	Il15ra	3.8	5.84	6.05	9.11	110	161
G10090_14632	269854	Nat14	0.86	1.32	1.37	2.06	16	27
G10090_28332	15937	Ier3	674.18	1033.84	1074.13	1612.56	8869	13774
G10090_4212	68813	Dock5	7.6	11.63	12.1	18.14	1191	1857
G10090_18137	14706	Gng4	0.17	0.26	0.28	0.4	8	11
G10090_26507	100038947	Sirpb1c	0.17	0.26	0.27	0.41	3.17	5
G10090_2281	217119	Xylt2	7.11	10.87	11.33	16.95	354	550
G10090_524	108115	Slco4a1	93.39	142.74	148.79	222.65	3835	6091
G10090_15730	102635944	Gm33153	0.36	0.55	0.57	0.86	41.69	65.35
G10090_28532	319622	Itpripl2	7.31	11.16	11.64	17.4	758	1178
G10090_15757	19222	Ptgir	12.27	18.73	19.55	29.22	575	887
G10090_12336	70821	4921507P07Rik	0.38	0.58	0.6	0.9	13	20
G10090_2785	76183	Celf6	0.19	0.29	0.3	0.46	7	11
G10090_5868	20112	Rps6ka2	0.59	0.9	0.95	1.4	48	74
G10090_17353	100732	Mapre3	1.6	2.44	2.56	3.8	41	63
G10090_14748	14544	Gda	0.21	0.32	0.33	0.49	17	26
G10090_26178	107993	Bfsp2	0.21	0.32	0.33	0.49	4	4
G10090_29602	212326	Fam149a	0.21	0.32	0.33	0.5	14	19
G10090_12779	216456	Gls2	0.21	0.32	0.33	0.51	7	11
G10090_17178	66214	Rgcc	2.31	3.52	3.68	5.49	24	37
G10090_8014	19106	Eif2ak2	33.94	51.67	54.07	80.59	2740.1	4087.28
G10090_26898	215748	Cnksr3	0.67	1.02	1.07	1.59	33	47
G10090_29031	67856	Echdc3	3.43	5.22	5.47	8.14	84	129
G10090_8434	320095	6430550D23Rik	0.23	0.35	0.36	0.55	6	8
G10090_12291	69479	1700029J07Rik	0.23	0.35	0.37	0.55	5	7
G10090_5153	93714	Pcdhga6	0.48	0.73	0.76	1.14	32.93	51.66
G10090_10469	22259	Nr1h3	1	1.52	1.59	2.38	23	36
G10090_11049	216190	Appl2	12.84	19.48	20.46	30.38	549	847
G10090_8088	19267	Ptpre	3.18	4.82	5.07	7.52	239	366
G10090_11300	20963	Syk	25.01	37.9	39.85	59.12	1933	2977
G10090_17119	16421	Itgb7	91.94	139.29	146.49	217.27	3485	5373
G10090_2244	30805	Slc22a4	0.35	0.53	0.55	0.83	13	25
G10090_25449	80861	Dhx58	16.17	24.47	25.76	38.17	548	843
G10090_33907	242785	Klhl21	3.39	5.13	5.41	7.99	194	298
G10090_12690	226519	Lamc1	32	48.4	50.99	75.49	3700	5696
G10090_19761	16190	Il4ra	2.01	3.04	3.2	4.75	153	236
G10090_21378	214084	Slc18a2	0.41	0.62	0.66	0.96	23	35
G10090_21757	74356	4931428F04Rik	1.51	2.28	2.41	3.56	74.81	114
G10090_11591	14299	Ncs1	2.04	3.08	3.25	4.8	121	186
G10090_25089	17105	Lyz2	994.41	1497.04	1584.34	2335.05	12567	19156
G10090_6365	72432	Spink5	6.43	9.68	10.24	15.09	455	699
G10090_18667	14102	Fas	1.86	2.8	2.96	4.37	36	55
G10090_30288	212090	Tmem60	17	25.58	27.09	39.9	169	257
G10090_24258	105246978	Gm42166	1.21	1.82	1.93	2.84	69.32	106.12
G10090_7510	73914	Irak3	32.09	48.23	51.12	75.22	1401	2139
G10090_12925	319660	Agmo	26.67	40.08	42.5	62.52	709	1107
G10090_16362	212943	Tent5a	4.35	6.53	6.94	10.19	355	542
G10090_18394	54123	Irf7	159.93	240.04	254.81	374.42	3920	5970
G10090_11952	104885	Tmem179	0.18	0.27	0.29	0.42	6	9
G10090_5833	12124	Bik	0.18	0.27	0.29	0.43	2	3
G10090_1334	230735	Epha10	0.04	0.06	0.06	0.1	2.01	2.99
G10090_3576	100502846	Gm19410	0.02	0.03	0.03	0.05	2	3
G10090_8428	24050	Septin3	0.06	0.09	0.1	0.14	4	5
G10090_1877	83560	Tex14	0.12	0.18	0.19	0.28	7	13
G10090_385	77577	Spns3	0.04	0.06	0.06	0.09	1	1
G10090_7454	16524	Kcnj9	0.02	0.03	0.03	0.05	1	2
G10090_29857	11828	Aqp3	0.08	0.12	0.13	0.19	2	3
G10090_24863	13819	Epas1	0.06	0.09	0.1	0.13	5	6
G10090_9160	241525	Ypel4	0.6	0.9	0.95	1.41	15	13
G10090_2691	16410	Itgav	21.38	32.07	34.07	50.02	2307	3530
G10090_30231	320982	Arl4c	0.02	0.03	0.03	0.05	1	2
G10090_459	100039795	Ildr2	0.02	0.03	0.03	0.05	2	4
G10090_3506	231148	Ablim2	0.02	0.03	0.03	0.05	1	1
G10090_6056	50997	Mpp2	0.02	0.03	0.03	0.05	1	2
G10090_9759	214575	Tdrd5	0.04	0.06	0.07	0.1	2	3
G10090_457	75564	Rsph9	0.06	0.09	0.1	0.15	2	3
G10090_15642	105450	Mmrn2	0.02	0.03	0.03	0.05	1	2
G10090_2841	11864	Arnt2	0.02	0.03	0.04	0.05	2	3
G10090_11009	240753	Plekha6	0.12	0.18	0.19	0.29	14	22
G10090_11003	52331	Stbd1	0.22	0.33	0.35	0.51	6	9
G10090_3341	23985	Slc26a4	0.02	0.03	0.04	0.05	1	1
G10090_3012	171463	Il17rd	0.04	0.06	0.07	0.1	5	8
G10090_29913	74463	Exoc3l2	0.34	0.51	0.55	0.79	20	30
G10090_8350	242443	Grin3a	0.04	0.06	0.07	0.09	5	7
G10090_8105	170741	Pilrb1	0.04	0.06	0.06	0.1	1	2
G10090_1633	328949	Mcc	0.02	0.03	0.03	0.04	2	3
G10090_27593	74410	Ttll11	0.04	0.06	0.07	0.09	2	3
G10090_3478	64929	Scel	0.42	0.63	0.68	0.98	19	29
G10090_17768	104099	Itga9	0.02	0.03	0.03	0.04	2	2
G10090_25104	114886	Cygb	0.06	0.09	0.1	0.14	2	3
G10090_4130	17760	Map6	0.06	0.09	0.1	0.14	2	3
G10090_647	114249	Npnt	0.02	0.03	0.02	0.05	1	2
G10090_8551	319200	Gpr82	0.06	0.09	0.1	0.14	4	5
G10090_15355	12769	Ccr9	0.08	0.12	0.12	0.19	5	8
G10090_14978	223864	Rapgef3	0.02	0.03	0.03	0.05	1	1
G10090_29931	194219	Slfnl1	0.04	0.06	0.07	0.09	1	1
G10090_3695	19418	Rasgrf2	0.02	0.03	0.03	0.04	2	3
G10090_12696	243621	Iqsec3	0.02	0.03	0.03	0.04	3	4
G10090_13003	14180	Fgf9	0.02	0.03	0.03	0.05	1	2
G10090_6836	78772	Hhipl2	0.08	0.12	0.13	0.18	3	4
G10090_7797	67448	Plxdc2	0.08	0.12	0.13	0.18	16.25	23.75
G10090_4777	71827	Lrrc34	0.08	0.12	0.13	0.18	2	3
G10090_33536	100384868	Gm37013	0.1	0.15	0.16	0.24	6.75	10.65
G10090_17602	14296	Frat1	0.46	0.69	0.73	1.08	17	26
G10090_9518	20361	Sema7a	0.1	0.15	0.16	0.23	4	7
G10090_9007	434325	Tmem221	0.1	0.15	0.16	0.23	2	3
G10090_11934	381218	4430402I18Rik	0.14	0.21	0.22	0.33	10.63	11.77
G10090_7300	73314	Lrrc69	0.14	0.21	0.23	0.32	14.5	20.81
G10090_14936	17748	Mt1	832.58	1248.79	1326.51	1947.84	3832	5740
G10090_29671	65221	Slc15a3	116.68	174.98	185.91	272.94	3832	5840
G10090_1968	235344	Sik2	17.24	25.82	27.46	40.27	1534.59	2265.91
G10090_191	16197	Il7r	5.19	7.76	8.27	12.1	241	366
G10090_23818	13612	Edil3	1.96	2.93	3.11	4.57	156	238
G10090_24367	17988	Ndrg1	135.61	202.68	216.07	316.13	5613	8529
G10090_9265	109785	Pgm3	4.21	6.28	6.7	9.79	173.23	249.2
G10090_23103	66300	Inafm1	1.75	2.61	2.79	4.07	39.3	59.4
G10090_21029	327957	Scimp	32.05	47.79	51.06	74.54	404	610
G10090_15778	18035	Nfkbia	139.54	208.03	222.32	324.49	2906	4397
G10090_7584	56013	Srcin1	1	1.49	1.59	2.33	106	154
G10090_3744	54216	Pcdh7	52.12	77.55	83.03	120.96	4807	7152
G10090_4931	19201	Pstpip2	11.35	16.88	18.09	26.33	358	541
G10090_14472	235627	Nbeal2	2.88	4.28	4.58	6.68	386	585
G10090_18997	17130	Smad6	0.64	0.95	1.02	1.47	27	41
G10090_9463	94191	Adarb2	0.64	0.95	1.02	1.48	43.66	66.07
G10090_12993	231724	Rad9b	0.64	0.95	1.02	1.48	25.43	31.42
G10090_20631	20656	Sod2	25.32	37.58	40.34	58.61	1419	2142
G10090_31801	223332	Ranbp3l	4.94	7.33	7.87	11.43	307	463
G10090_7723	216161	Sbno2	16.82	24.94	26.8	38.9	1081	1648
G10090_27396	67844	Rab32	6.72	9.96	10.71	15.53	190	286
G10090_8199	11501	Adam8	153.98	228.22	245.33	355.97	6923	10438
G10090_12550	229675	Rsbn1	31.2	46.24	49.7	72.12	2570	3853
G10090_6320	16468	Jarid2	9.3	13.78	14.82	21.5	782	1166
G10090_1418	68235	Mturn	0.27	0.4	0.42	0.62	18	32
G10090_26674	75732	Iqcd	0.27	0.4	0.43	0.62	6	9
G10090_30470	67749	Mgarp	4.03	5.97	6.43	9.31	62	93
G10090_8046	257635	Sdsl	1	1.48	1.6	2.31	18	27
G10090_1336	381677	Vgf	16.53	24.45	26.34	38.13	640	922
G10090_7475	319719	Simc1	3.07	4.54	4.89	7.08	190	234
G10090_5212	217154	Stac2	3.76	5.56	5.99	8.67	165	248
G10090_24005	230904	Fbxo2	1.17	1.73	1.86	2.7	19	27
G10090_8397	15902	Id2	5.5	8.13	8.76	12.69	88	132
G10090_2969	224440	Setd4	1.53	2.26	2.44	3.53	43	61
G10090_12910	72640	Mex3a	1.28	1.89	2.04	2.94	120	180
G10090_17961	76650	Srxn1	15.34	22.65	24.43	35.33	616	925
G10090_3217	14066	F3	0.63	0.93	1	1.45	16	24
G10090_4452	26970	Pla2g2e	21.1	31.13	33.61	48.56	194	291
G10090_11785	319262	Fchsd1	2.02	2.98	3.21	4.64	127.55	189.47
G10090_13894	320404	Itpkb	5.45	8.04	8.69	12.54	462	694
G10090_33398	226999	Slc9a2	0.59	0.87	0.94	1.36	30	45
G10090_7978	13036	Ctsh	0.59	0.87	0.94	1.36	12	19
G10090_29023	72282	1810062G17Rik	0.97	1.43	1.54	2.24	10	15
G10090_6093	85308	Emc9	4.79	7.06	7.63	11.01	41	61
G10090_25463	19662	Rbp4	0.19	0.28	0.3	0.43	2	3
G10090_2880	22029	Traf1	51.79	76.29	82.51	118.99	1693	2529
G10090_31364	211228	Lrrc25	47.74	70.29	76.05	109.64	765	1142
G10090_29396	21664	Phlda1	37.61	55.36	59.93	86.36	1004	1501
G10090_7603	14709	Gng8	0.7	1.03	1.12	1.61	10	15
G10090_16069	12444	Ccnd2	6.11	8.99	9.73	14.03	540	813
G10090_1002	76969	Chst1	7.49	11.02	11.93	17.19	272	410
G10090_12615	15557	Htr1f	0.17	0.25	0.27	0.39	6	9
G10090_19414	15951	Ifi204	11.9	17.49	18.96	27.27	381.66	569.87
G10090_13010	72333	Palld	0.15	0.22	0.23	0.35	10	14
G10090_23938	54651	Usp27x	0.9	1.32	1.43	2.06	42	63
G10090_19874	12509	Cd59a	4.89	7.16	7.8	11.16	116.98	173
G10090_31949	22746	Zfp85	0.97	1.42	1.55	2.22	32	49.97
G10090_29960	12608	Cebpb	59.19	86.55	94.3	135	1176	1745
G10090_26745	24083	Natd1	3.38	4.94	5.38	7.7	207	308
G10090_20049	620913	Gm12185	0.13	0.19	0.21	0.3	10.23	15.22
G10090_17900	77579	Myh10	0.13	0.19	0.2	0.3	15	23
G10090_18827	228876	Zfp334	0.61	0.89	0.98	1.38	58	75
G10090_49471	115489121	Gm52432	13.77	20.08	21.94	31.32	336.48	498.14
G10090_12086	70891	Spdya	0.83	1.21	1.32	1.89	21	27
G10090_9719	231655	Oasl1	86.31	125.79	137.52	196.21	2509	3783
G10090_1897	108699	Chn1	0.35	0.51	0.55	0.79	20	22
G10090_10574	20310	Cxcl2	1693.23	2466.21	2697.74	3846.76	22089	32582
G10090_1476	70423	Tspan15	0.11	0.16	0.17	0.25	2	3
G10090_30151	58909	Fam13a	0.11	0.16	0.18	0.24	7	10
G10090_9021	69519	Rwdd2a	4.62	6.72	7.36	10.49	71	105
G10090_3590	15275	Hk1	55.3	80.42	88.1	125.44	3181	4730
G10090_13550	75616	Smim15	30.52	44.38	48.62	69.22	772	1140
G10090_20231	268291	Rnf217	2.18	3.17	3.47	4.95	89	132
G10090_15285	207798	Gramd1c	0.53	0.77	0.84	1.2	27	39
G10090_10942	170625	Snx18	8.42	12.23	13.41	19.08	554	819
G10090_32639	67432	Hoga1	0.42	0.61	0.67	0.95	15	17
G10090_3735	17476	Mpeg1	42.65	61.92	67.96	96.59	2721	4010
G10090_30528	209200	Dtx3l	10.61	15.4	16.91	24.02	820.69	1211.5
G10090_25502	69187	Erp27	0.82	1.19	1.3	1.86	9	14
G10090_22161	14187	Akr1b8	231.96	336.61	369.56	525.03	3921	5770
G10090_19187	15505	Hsph1	49.68	72.09	79.16	112.45	2516	3714
G10090_32757	14070	F8a	0.91	1.32	1.45	2.05	32	47
G10090_19013	235631	Prss50	1.71	2.48	2.73	3.87	32	47
G10090_16317	20525	Slc2a1	165.58	240.1	263.81	374.51	6030	8887
G10090_25708	320111	Prr18	0.4	0.58	0.64	0.91	19	28
G10090_24458	330723	Htra4	0.2	0.29	0.32	0.46	6	9
G10090_20758	229595	Adamtsl4	0.2	0.29	0.31	0.45	11	17
G10090_22575	24110	Usp18	107.81	156.3	171.78	243.79	2570	3783
G10090_10848	244646	Pkd1l3	0.09	0.13	0.14	0.2	8	14.2
G10090_6258	74435	Lrriq3	0.09	0.13	0.15	0.21	4	4
G10090_26004	11808	Apoa4	0.09	0.13	0.14	0.21	2	3
G10090_1469	75305	Ankrd53	0.09	0.13	0.14	0.21	2	3
G10090_6937	66970	Ssbp2	0.09	0.13	0.15	0.2	2	3
G10090_8789	20312	Cx3cl1	0.09	0.13	0.14	0.2	4	6
G10090_16365	60345	Nrip2	0.09	0.13	0.14	0.21	2	3
G10090_11914	14708	Gng7	0.18	0.26	0.29	0.41	9	13
G10090_8813	414084	Tnip3	6.8	9.82	10.83	15.31	375	551
G10090_19952	12527	Cd9	311.99	450.55	497.08	702.76	4628	6773
G10090_11826	70484	Slc35d2	1.42	2.05	2.26	3.2	45	66
G10090_11173	16409	Itgam	117.92	169.98	187.88	265.13	8192	12015
G10090_13352	15257	Hipk1	43.97	63.38	70.05	98.85	5360	7848
G10090_12320	16391	Irf9	33.38	48.08	53.18	75	1137	1647
G10090_2999	223672	Apol9a	24.46	35.23	38.97	54.95	472.71	694.43
G10090_30102	71918	Zcchc24	0.5	0.72	0.8	1.13	34	50
G10090_32332	70031	Cmtm8	0.16	0.23	0.25	0.36	2	3
G10090_22507	22352	Vim	537.88	773.06	856.98	1205.81	13353	19489
G10090_24819	14283	Fosl1	55.73	80.04	88.79	124.85	1270.71	1852.93
G10090_26315	20128	Trim30a	16.48	23.66	26.26	36.9	910.88	1329.83
G10090_1311	11861	Arl4a	2	2.87	3.18	4.47	107	156
G10090_5357	109019	Nabp1	13.78	19.76	21.96	30.82	516	748
G10090_2935	227615	Tmem203	3.85	5.52	6.13	8.61	40	58
G10090_1889	67489	Ap4b1	31.7	45.44	50.5	70.87	1320	1912
G10090_18442	12767	Cxcr4	3.51	5.03	5.6	7.84	86	125
G10090_19622	67911	Zfp169	1.64	2.35	2.62	3.66	250	298
G10090_33541	72139	2610044O15Rik8	1.64	2.35	2.62	3.66	39.27	57
G10090_1288	16154	Il10ra	11.76	16.85	18.74	26.29	599	873
G10090_1784	16885	Limk1	1.41	2.02	2.24	3.15	66	100
G10090_28432	667803	H2-T-ps	2.73	3.91	4.36	6.1	43	60.51
G10090_11609	320534	Tmem104	1.99	2.85	3.18	4.45	135	195
G10090_11353	11515	Adcy9	0.95	1.36	1.51	2.12	111	161
G10090_16461	213573	Cracr2b	0.72	1.03	1.15	1.6	17	25
G10090_15574	74153	Uba7	8.13	11.63	12.95	18.14	371	540
G10090_9644	192657	Ell2	51.63	73.85	82.26	115.19	2754	4007
G10090_413	240058	Cpne5	0.07	0.1	0.11	0.16	2	3
G10090_6877	328918	Zscan30	0.7	1	1.12	1.56	32.66	46.82
G10090_1861	624866	Lekr1	0.49	0.7	0.78	1.08	19	26
G10090_3046	80297	Sptbn4	0.07	0.1	0.11	0.15	7	8
G10090_8822	98496	Pid1	26.65	38.07	42.46	59.39	989	1433
G10090_25650	68024	H2bc4	13.83	19.75	22.03	30.8	101.47	148.89
G10090_17688	30935	Tor3a	38.27	54.65	60.98	85.25	1811	2630
G10090_6724	12515	Cd69	0.61	0.87	0.96	1.36	13	19
G10090_13171	654309	Nrp	0.92	1.31	1.47	2.05	13.26	19.15
G10090_1233	13870	Ercc1	63.99	91.05	101.95	142.01	918	1311
G10090_32679	70186	Fam162a	173.74	247.17	276.8	385.53	1171	1678
G10090_5738	215418	Csrnp1	15.17	21.58	24.17	33.66	661	957
G10090_17648	15258	Hipk2	7.73	10.99	12.31	17.15	1294.01	1917.5
G10090_13153	217310	Hid1	3.56	5.06	5.67	7.9	168	246
G10090_17442	22004	Tpm2	0.19	0.27	0.31	0.43	7	7
G10090_28135	54396	Irgm2	14.87	21.13	23.7	32.96	761.11	1100.07
G10090_6869	12297	Cacnb3	0.5	0.71	0.79	1.11	19	27
G10090_48609	115486940	Gm51579	0.5	0.71	0.79	1.11	15.1	22
G10090_5430	257632	Nod2	1.96	2.78	3.12	4.34	134	194
G10090_11667	52004	Cdk2ap2	107.81	152.88	171.77	238.45	1190	1707
G10090_7006	327766	Tmem26	9.26	13.13	14.75	20.48	697	1006
G10090_23547	73991	Atl1	0.67	0.95	1.07	1.49	27	39
G10090_291	224650	Anks1	5.06	7.17	8.07	11.18	455	653.95
G10090_11145	66337	Fam229b	0.72	1.02	1.14	1.6	5	8
G10090_6135	76294	Asb5	0.12	0.17	0.18	0.27	2	3
G10090_8522	15118	Has3	0.24	0.34	0.37	0.53	18	25
G10090_5444	13929	Amz2	16.72	23.67	26.64	36.93	713	1026
G10090_5356	107321	Lpxn	108.59	153.65	173.01	239.66	2482	3565
G10090_27170	53380	Psmd10	21.75	30.77	34.66	47.99	408	584
G10090_8589	246728	Oas2	36.2	51.21	57.68	79.88	2094	2995
G10090_597	72179	Fbxl2	0.41	0.58	0.66	0.9	17	16
G10090_29214	84035	Kremen1	2.8	3.96	4.46	6.17	205	290
G10090_13400	12953	Cry2	8.81	12.45	14.04	19.42	517	745
G10090_12576	216438	Marchf9	4.53	6.4	7.21	9.98	124	178
G10090_25163	16477	Junb	214.25	302.66	341.35	472.08	5339	7659
G10090_7126	70859	Lrrc63	0.17	0.24	0.26	0.37	6	7
G10090_11352	16206	Lrig1	0.17	0.24	0.27	0.38	14	17
G10090_28115	15112	Hao1	11.98	16.91	19.08	26.38	334	479
G10090_14417	52076	Tmem38b	54	76.21	86.03	118.87	2204	3164
G10090_24510	12053	Bcl6	55.63	78.41	88.63	122.3	2891	4177
G10090_25454	17873	Gadd45b	21.24	29.93	33.84	46.69	338	483
G10090_13072	67547	Slc39a8	0.22	0.31	0.36	0.49	13	17
G10090_16709	17896	Myl4	0.22	0.31	0.35	0.49	4	6
G10090_13923	75914	Exoc6b	6.66	9.38	10.61	14.63	541	776
G10090_17222	71607	Snx20	26.02	36.6	41.45	57.09	511	719
G10090_23068	15205	Hes1	0.32	0.45	0.51	0.7	6	8
G10090_790	214968	Sema6d	1.06	1.49	1.69	2.33	97	140
G10090_20345	15368	Hmox1	155.88	218.89	248.36	341.42	3239	4616
G10090_14556	20259	Scin	3.64	5.11	5.8	7.97	157	224
G10090_6488	216991	Adap2	0.52	0.73	0.83	1.14	11	14
G10090_22649	230696	AU022252	7.31	10.26	11.65	16	262	347
G10090_1349	14282	Fosb	1.24	1.74	1.98	2.71	68	96
G10090_27491	170829	Tram2	1.34	1.88	2.14	2.93	24	34
G10090_7908	671535	Parp10	10.19	14.29	16.24	22.29	489	696
G10090_20418	66054	Cndp2	97.4	136.42	155.19	212.78	2898	4137
G10090_25365	102639549	Gm38521	0.05	0.07	0.08	0.11	3	4
G10090_5182	171211	Edaradd	0.05	0.07	0.08	0.1	5	6
G10090_18420	114479	Slc5a5	0.05	0.07	0.08	0.11	2	3
G10090_27784	67516	Kctd4	0.05	0.07	0.07	0.11	2	3
G10090_3760	74521	Ppp4r4	0.05	0.07	0.07	0.11	2	4
G10090_18711	72560	Naalad2	0.05	0.07	0.08	0.11	3	4
G10090_24520	20700	Serpina1a	0.1	0.14	0.16	0.21	2.36	3.22
G10090_15724	71998	Slc25a35	0.4	0.56	0.63	0.88	9	14
G10090_10377	100503000	Zfp993	0.05	0.07	0.09	0.12	3.62	5.07
G10090_26194	27205	Podxl	0.05	0.07	0.08	0.12	4	6
G10090_12473	68520	Zfyve21	2.7	3.78	4.3	5.9	45	64
G10090_7642	16559	Kif17	0.65	0.91	1.03	1.41	36	51
G10090_25327	22117	Tst	0.9	1.26	1.43	1.96	12	17
G10090_27454	17829	Muc1	0.45	0.63	0.71	0.98	14	20
G10090_2447	327978	Slfn5	7.76	10.86	12.36	16.95	709.07	1008.32
G10090_1173	12984	Csf2rb2	2.28	3.19	3.63	4.98	158.82	228.72
G10090_29377	16790	Anpep	9.1	12.73	14.5	19.85	506	720
G10090_29898	434218	Trim34b	1.23	1.72	1.97	2.68	24.86	35.14
G10090_12174	547253	Parp14	8.69	12.15	13.85	18.94	966	1369
G10090_30097	56078	Car5b	3.27	4.57	5.21	7.12	164	233
G10090_7856	73379	Dcbld2	8.28	11.57	13.19	18.05	597	707
G10090_10998	74747	Ddit4	25.3	35.35	40.31	55.14	569	807
G10090_13779	399558	Flrt2	14.5	20.25	23.11	31.58	1640	2317
G10090_6190	209239	Gan	5.65	7.89	9.01	12.3	284	403
G10090_30590	12418	Cbx4	6.36	8.88	10.13	13.85	493	701
G10090_11559	242466	Zfp462	0.76	1.06	1.22	1.66	124	174
G10090_29391	30924	Angptl3	0.33	0.46	0.52	0.72	7	10
G10090_498	16995	Ltb4r1	0.28	0.39	0.44	0.6	6	7
G10090_30285	18844	Plxna1	3.31	4.61	5.27	7.19	455	646
G10090_8267	105243585	Gm39469	4.1	5.71	6.53	8.91	173	245
G10090_729	69710	Arap1	34.75	48.35	55.36	75.41	2359	3326
G10090_4303	72147	Zbtb46	0.23	0.32	0.37	0.49	7	13
G10090_12185	71361	Aifm2	20.32	28.26	32.37	44.08	518.79	708.48
G10090_6915	227622	Paxx	3.38	4.7	5.39	7.33	48	62
G10090_49481	115489132	Gm52441	13.06	18.14	20.81	28.3	314.78	444.1
G10090_49458	115489097	Gm52417	1.55	2.15	2.47	3.35	34.68	48.8
G10090_23208	21857	Timp1	17.34	24.05	27.63	37.51	173	242
G10090_22267	18413	Osm	31.09	43.12	49.53	67.25	808	1138
G10090_6626	384009	Glipr2	10.78	14.95	17.18	23.31	299	421
G10090_27165	83921	Cemip2	1.22	1.69	1.94	2.64	122	173
G10090_21107	12368	Casp6	7.71	10.68	12.29	16.66	148	208
G10090_28495	192174	Rwdd4a	29.32	40.61	46.71	63.34	1242	1749
G10090_12934	105244831	Gm40367	0.26	0.36	0.41	0.56	7.85	11
G10090_30478	12227	Btg2	17.45	24.16	27.8	37.68	775	1091
G10090_7105	83814	Nedd4l	4.27	5.91	6.81	9.22	519	733
G10090_18359	20907	Stx1a	3.44	4.76	5.48	7.43	103	143
G10090_23975	110168	Gpr18	1.36	1.88	2.17	2.93	25	35
G10090_571	66176	Nat9	14.48	19.99	23.06	31.18	219	306
G10090_9164	16658	Mafb	0.71	0.98	1.13	1.53	35	49
G10090_11709	16423	Cd47	37.57	51.85	59.86	80.88	1186	1663
G10090_19204	77619	Prelid2	17.94	24.75	28.58	38.6	133	185
G10090_3532	232943	Klc3	2.9	4	4.62	6.24	74.08	101.14
G10090_21052	66928	Dmac1	23.13	31.89	36.84	49.75	174	242
G10090_16146	67839	Gpsm1	1.64	2.26	2.61	3.53	80	113
G10090_7886	11603	Agrn	4.69	6.46	7.48	10.08	514	729
G10090_3642	14107	Fat1	1.75	2.41	2.79	3.76	397	558
G10090_21224	23960	Oas1g	61.21	84.29	97.53	131.48	1686.72	2359.31
G10090_3308	93686	Rbfox2	5.49	7.56	8.75	11.79	413	535
G10090_16238	14426	Galnt4	1.49	2.05	2.38	3.2	114	159
G10090_16098	14696	Gnb4	0.16	0.22	0.25	0.34	19.11	25.1
G10090_6432	208080	Ubap1l	0.08	0.11	0.13	0.17	11.48	14.77
G10090_535	66433	Chchd7	26.11	35.9	41.59	55.99	166	205
G10090_23627	15364	Hmga2	122.53	168.31	195.22	262.53	6666	9316
G10090_14740	72522	Atxn7l2	2.2	3.02	3.51	4.71	77	107
G10090_6136	209086	Samd9l	23.08	31.67	36.77	49.39	1838	2566
G10090_17759	99899	Ifi44	86.14	118.03	137.24	184.1	3521	4903
G10090_9253	78251	Zfp712	0.65	0.89	1.04	1.39	38	53
G10090_7271	70713	Gpr137c	0.57	0.78	0.91	1.22	26	34
G10090_49595	115489464	Gm52520	1.74	2.38	2.77	3.71	25.94	35.95
G10090_13181	71776	Tha1	1.85	2.53	2.94	3.94	46	63
G10090_7083	230784	Sesn2	24.58	33.59	39.17	52.39	928	1289
G10090_25372	93709	Pcdhga1	0.71	0.97	1.13	1.51	49.36	68.72
G10090_22143	18858	Pmp22	31.54	43.08	50.25	67.2	793	1100
G10090_17661	15416	Hoxb8	0.41	0.56	0.66	0.87	13	20
G10090_16548	17434	Mocs2	17.36	23.69	27.67	36.95	361	499
G10090_4140	237253	Lrp11	2.03	2.77	3.23	4.32	98	137
G10090_14539	12874	Cpd	99.65	135.97	158.78	212.09	13913	19326
G10090_9310	98170	Tmem132a	2.94	4.01	4.68	6.25	150	207
G10090_2930	11496	Adam22	0.11	0.15	0.18	0.23	16	21
G10090_24044	245174	Zfp937	0.11	0.15	0.18	0.24	12.69	17.52
G10090_18872	66717	Ccdc96	0.11	0.15	0.18	0.23	6	8
G10090_19399	68339	Ccdc88c	2.59	3.53	4.13	5.51	275	381
G10090_9818	22288	Utrn	2.15	2.93	3.43	4.56	302	435
G10090_4347	27387	Sh2d3c	3.37	4.59	5.36	7.16	127	175
G10090_2574	16408	Itgal	15.11	20.58	24.08	32.11	1162	1625
G10090_885	50798	Gne	3.28	4.46	5.22	6.96	272	375
[truncated: 12,602 more rows]
