# Supplementary material for: Serum amyloid A contributes to radiation-induced lung injury by activating macrophages through FPR2/Rac1/NF-κB pathway
Source: Int J Biol Sci. 2024 Sep 16;20(12):4941–56. doi: 10.7150/ijbs.100823 (PMC11414394; doi:10.7150/ijbs.100823)
Supplement: Supplementary file 2 — Supplementary tables. [file ijbsv20p4941s2.zip › Table S3 Tandem Mass Tags (TMT) data of serum.xlsx]

## Sheet: protein abundance
Table S3 TMTassay of the serum of mice after Th-IR and CMTD treatment
Accession	Gene Name	Description	Coverage	# Peptides	# PSMs	# Unique Peptides	# AAs	MW [kDa]	calc. pI	Abundances Sham-IR	Abundances Th-IR	Abundances Th-IR+CMTD
P05367	Saa2	Serum amyloid A-2 protein OS=Mus musculus OX=10090 GN=Saa2 PE=1 SV=1	53.2787	7	47	5	122	13.613	6.93	62.2	235.5	42.2
P05366	Saa1	Serum amyloid A-1 protein OS=Mus musculus OX=10090 GN=Saa1 PE=1 SV=2	54.0984	7	55	5	122	13.762	7.03	70.8	222.2	38.6
O70410	Vmn2r1	Vomeronasal type-2 receptor 1 OS=Mus musculus OX=10090 GN=Vmn2r1 PE=1 SV=1	0.767544	1	2	1	912	102.282	6.92	60.6	148	134.1
Q7M747	Scgb2b24	Secretoglobin family 2B member 24 OS=Mus musculus OX=10090 GN=Scgb2b24 PE=2 SV=1	6.25	1	3	1	112	12.526	6.28	67.3	162.7	106.3
Q9JI02	Scgb2b20	Secretoglobin family 2B member 20 OS=Mus musculus OX=10090 GN=Scgb2b20 PE=2 SV=1	32.1429	3	23	3	112	12.581	4.53	73.4	164.8	91.5
P32848	Pvalb	Parvalbumin alpha OS=Mus musculus OX=10090 GN=Pvalb PE=1 SV=3	71.8182	10	40	10	110	11.923	5.19	77	150	94.6
P07310	Ckm	Creatine kinase M-type OS=Mus musculus OX=10090 GN=Ckm PE=1 SV=1	27.8215	10	26	9	381	43.018	7.06	79.5	145.8	97.5
A7DTG3	Sertad4	SERTA domain-containing protein 4 OS=Mus musculus OX=10090 GN=Sertad4 PE=2 SV=1	1.85676	1	6	1	377	41.07	7.03	77	135.7	115.9
P47857	Pfkm	ATP-dependent 6-phosphofructokinase, muscle type OS=Mus musculus OX=10090 GN=Pfkm PE=1 SV=3	1.41026	1	1	1	780	85.215	8	66.9	146.7	90.4
Q91WP6	Serpina3n	Serine protease inhibitor A3N OS=Mus musculus OX=10090 GN=Serpina3n PE=1 SV=1	48.0861	23	468	17	418	46.688	5.82	88.2	148.3	78
Q6UGQ3	Scgb2b2	Secretoglobin family 2B member 2 OS=Mus musculus OX=10090 GN=Scgb2b2 PE=2 SV=1	35.0877	3	14	3	114	12.849	5.95	79.4	134.8	107.2
Q8C6C9	Leg1	Protein LEG1 homolog OS=Mus musculus OX=10090 GN=Leg1 PE=2 SV=2	11.276	3	7	3	337	38.259	4.36	80	131.6	114.1
Q8QZR3	Ces2a	Pyrethroid hydrolase Ces2a OS=Mus musculus OX=10090 GN=Ces2a PE=1 SV=1	11.2903	6	9	4	558	61.9	6.16	86.6	136.1	95.3
Q8BPM0	Daam1	Disheveled-associated activator of morphogenesis 1 OS=Mus musculus OX=10090 GN=Daam1 PE=1 SV=4	0.928505	1	1	1	1077	123.293	7.46	79.7	119.9	131.4
Q9D0F9	Pgm1	Phosphoglucomutase-1 OS=Mus musculus OX=10090 GN=Pgm1 PE=1 SV=4	3.73665	2	2	2	562	61.38	6.57	81.2	125.8	118
Q8BK48	Ces2e	Pyrethroid hydrolase Ces2e OS=Mus musculus OX=10090 GN=Ces2e PE=1 SV=1	17.5313	10	29	7	559	62.277	6.16	86.4	130.3	102.2
P11590	Mup4	Major urinary protein 4 OS=Mus musculus OX=10090 GN=Mup4 PE=1 SV=1	58.9888	11	45	8	178	20.528	5.8	89.7	137.5	85.3
O35451	Atf6b	Cyclic AMP-dependent transcription factor ATF-6 beta OS=Mus musculus OX=10090 GN=Atf6b PE=1 SV=1	1.71674	1	2	1	699	75.96	6.65	79.6	131	98.8
P21550	Eno3	Beta-enolase OS=Mus musculus OX=10090 GN=Eno3 PE=1 SV=3	35.7143	13	30	10	434	46.995	7.18	84.5	127.5	106
Q03401	Crisp1	Cysteine-rich secretory protein 1 OS=Mus musculus OX=10090 GN=Crisp1 PE=2 SV=1	38.1148	9	63	9	244	27.661	6.87	98.3	148.9	56.3
O70250	Pgam2	Phosphoglycerate mutase 2 OS=Mus musculus OX=10090 GN=Pgam2 PE=1 SV=3	26.4822	7	15	5	253	28.809	8.5	87.9	129.9	99.3
Q91WG0	Ces2c	Acylcarnitine hydrolase OS=Mus musculus OX=10090 GN=Ces2c PE=1 SV=1	13.7255	7	17	5	561	62.429	5.69	86.3	131.5	95
Q8CIE0	Serpina11	Serpin A11 OS=Mus musculus OX=10090 GN=Serpina11 PE=2 SV=1	2.35849	1	1	1	424	47.159	7.03	72.4	134.9	86.9
Q9D3H2	Obp1a	Odorant-binding protein 1a OS=Mus musculus OX=10090 GN=Obp1a PE=1 SV=2	36.8098	6	37	5	163	18.457	5.67	89.1	133.6	87.8
Q03734	Serpina3m	Serine protease inhibitor A3M OS=Mus musculus OX=10090 GN=Serpina3m PE=1 SV=2	46.6507	20	1101	11	418	47.034	6.1	84.5	124.6	105.5
P21765	Gpx5	Epididymal secretory glutathione peroxidase OS=Mus musculus OX=10090 GN=Gpx5 PE=2 SV=3	15.3846	3	20	2	221	25.376	8.38	84.9	127.6	95.4
P49183	Dnase1	Deoxyribonuclease-1 OS=Mus musculus OX=10090 GN=Dnase1 PE=1 SV=2	5.6338	2	2	2	284	32.007	4.92	83.3	114.3	125.3
Q07079	Igfbp5	Insulin-like growth factor-binding protein 5 OS=Mus musculus OX=10090 GN=Igfbp5 PE=1 SV=1	8.48708	2	7	2	271	30.352	8.12	92.2	129.2	87.1
Q8VCT4	Ces1d	Carboxylesterase 1D OS=Mus musculus OX=10090 GN=Ces1d PE=1 SV=1	8.67257	4	77	1	565	61.749	6.61	87.5	118.4	112.2
P06728	Apoa4	Apolipoprotein A-IV OS=Mus musculus OX=10090 GN=Apoa4 PE=1 SV=3	74.1772	30	661	30	395	45.001	5.47	88.6	122.4	102
P34928	Apoc1	Apolipoprotein C-I OS=Mus musculus OX=10090 GN=Apoc1 PE=1 SV=1	43.1818	8	82	8	88	9.69	9.09	80.7	110.3	131.1
P37804	Tagln	Transgelin OS=Mus musculus OX=10090 GN=Tagln PE=1 SV=3	6.46766	1	1	1	201	22.561	8.81	85.4	116.9	114.5
O08749	Dld	Dihydrolipoyl dehydrogenase, mitochondrial OS=Mus musculus OX=10090 GN=Dld PE=1 SV=2	3.53635	2	3	2	509	54.238	7.9	93.3	123.2	98
P02469	Lamb1	Laminin subunit beta-1 OS=Mus musculus OX=10090 GN=Lamb1 PE=1 SV=3	1.11982	1	1	1	1786	196.961	4.94	83.6	115.8	115.5
Q5U405	Tmprss13	Transmembrane protease serine 13 OS=Mus musculus OX=10090 GN=Tmprss13 PE=2 SV=2	1.4733	1	4	1	543	59.768	9.01	83.9	119	107.5
P05555	Itgam	Integrin alpha-M OS=Mus musculus OX=10090 GN=Itgam PE=1 SV=2	1.47441	1	2	1	1153	127.4	7.27	78.3	114.5	117.9
Q9CPT5	Nop16	Nucleolar protein 16 OS=Mus musculus OX=10090 GN=Nop16 PE=1 SV=1	3.93258	1	1	1	178	21.126	9.91	90.3	126.3	87.9
P98063	Bmp1	Bone morphogenetic protein 1 OS=Mus musculus OX=10090 GN=Bmp1 PE=1 SV=2	1.00908	1	1	1	991	111.595	6.95	82.6	119.4	103.5
F6VAN0	Atf6	Cyclic AMP-dependent transcription factor ATF-6 alpha OS=Mus musculus OX=10090 GN=Atf6 PE=1 SV=2	2.43902	2	3	2	656	72.649	7.77	92.5	121.8	96.1
Q7TQ48	Srl	Sarcalumenin OS=Mus musculus OX=10090 GN=Srl PE=1 SV=1	1.0989	1	1	1	910	99.123	4.46	92	124.9	87.3
P62874	Gnb1	Guanine nucleotide-binding protein G(I)/G(S)/G(T) subunit beta-1 OS=Mus musculus OX=10090 GN=Gnb1 PE=1 SV=3	2.94118	1	1	1	340	37.353	6	85.3	114.2	113.7
Q05306	Col10a1	Collagen alpha-1(X) chain OS=Mus musculus OX=10090 GN=Col10a1 PE=2 SV=1	2.64706	1	2	1	680	66.734	9.79	87.5	112	118.8
P84309	Adcy5	Adenylate cyclase type 5 OS=Mus musculus OX=10090 GN=Adcy5 PE=1 SV=2	0.554675	1	2	1	1262	139.032	7.06	84.3	109	126.1
P10649	Gstm1	Glutathione S-transferase Mu 1 OS=Mus musculus OX=10090 GN=Gstm1 PE=1 SV=2	7.33945	2	3	2	218	25.953	7.94	83.6	115.9	108.2
Q8BFZ3	Actbl2	Beta-actin-like protein 2 OS=Mus musculus OX=10090 GN=Actbl2 PE=1 SV=1	23.9362	6	75	1	376	41.977	5.49	116.4	69.9	102.4
P17742	Ppia	Peptidyl-prolyl cis-trans isomerase A OS=Mus musculus OX=10090 GN=Ppia PE=1 SV=2	46.9512	8	30	8	164	17.96	7.9	118.5	71.6	93.5
Q9R0P5	Dstn	Destrin OS=Mus musculus OX=10090 GN=Dstn PE=1 SV=3	34.5455	5	8	4	165	18.509	7.97	112.2	69.4	102.4
P68033	Actc1	Actin, alpha cardiac muscle 1 OS=Mus musculus OX=10090 GN=Actc1 PE=1 SV=1	38.4615	12	129	3	377	41.992	5.39	114.2	69.1	103.2
Q61166	Mapre1	Microtubule-associated protein RP/EB family member 1 OS=Mus musculus OX=10090 GN=Mapre1 PE=1 SV=3	9.32836	3	3	3	268	29.997	5.22	115.7	68.4	105.8
Q9EQP2	Ehd4	EH domain-containing protein 4 OS=Mus musculus OX=10090 GN=Ehd4 PE=1 SV=1	3.8817	2	2	1	541	61.441	6.76	119.8	70	97.9
Q08093	Cnn2	Calponin-2 OS=Mus musculus OX=10090 GN=Cnn2 PE=1 SV=1	7.21311	2	5	2	305	33.134	7.62	117.8	69.4	100.5
P14211	Calr	Calreticulin OS=Mus musculus OX=10090 GN=Calr PE=1 SV=1	24.5192	11	21	11	416	47.965	4.49	120.7	71.5	91.5
P01902	H2-K1	H-2 class I histocompatibility antigen, K-D alpha chain OS=Mus musculus OX=10090 GN=H2-K1 PE=1 SV=1	5.43478	2	27	1	368	41.464	6.62	115.4	65.2	116
P62259	Ywhae	14-3-3 protein epsilon OS=Mus musculus OX=10090 GN=Ywhae PE=1 SV=1	36.8627	9	23	6	255	29.155	4.74	118.4	69.1	98.2
P17182	Eno1	Alpha-enolase OS=Mus musculus OX=10090 GN=Eno1 PE=1 SV=3	34.3318	12	36	9	434	47.111	6.8	119.4	70.3	93
Q91VW3	Sh3bgrl3	SH3 domain-binding glutamic acid-rich-like protein 3 OS=Mus musculus OX=10090 GN=Sh3bgrl3 PE=1 SV=1	38.7097	3	6	3	93	10.47	5.14	119.8	69.6	94.9
Q9CQI6	Cotl1	Coactosin-like protein OS=Mus musculus OX=10090 GN=Cotl1 PE=1 SV=3	10.5634	2	6	2	142	15.934	5.4	117.3	68.6	98.8
P60766	Cdc42	Cell division control protein 42 homolog OS=Mus musculus OX=10090 GN=Cdc42 PE=1 SV=2	14.6597	2	3	1	191	21.245	6.55	112.9	68.3	99.6
O55222	Ilk	Integrin-linked protein kinase OS=Mus musculus OX=10090 GN=Ilk PE=1 SV=2	10.6195	5	12	5	452	51.34	8.07	114.5	67.5	102.5
O89053	Coro1a	Coronin-1A OS=Mus musculus OX=10090 GN=Coro1a PE=1 SV=5	21.692	10	26	9	461	50.957	6.48	120.7	69.2	94.2
P18760	Cfl1	Cofilin-1 OS=Mus musculus OX=10090 GN=Cfl1 PE=1 SV=3	74.6988	12	34	10	166	18.548	8.09	120.4	69.2	94.2
P20444	Prkca	Protein kinase C alpha type OS=Mus musculus OX=10090 GN=Prkca PE=1 SV=3	1.04167	1	1	1	672	76.802	7.14	126.2	70	89.4
Q8BTM8	Flna	Filamin-A OS=Mus musculus OX=10090 GN=Flna PE=1 SV=5	29.5807	60	106	60	2647	281.046	6.04	117.3	68.2	95.8
P05480	Src	Neuronal proto-oncogene tyrosine-protein kinase Src OS=Mus musculus OX=10090 GN=Src PE=1 SV=4	1.47874	1	1	1	541	60.606	7.84	113.8	64.6	109.2
Q9D832	Dnajb4	DnaJ homolog subfamily B member 4 OS=Mus musculus OX=10090 GN=Dnajb4 PE=1 SV=1	7.71513	2	2	2	337	37.758	8.59	116.9	68.3	92
P47757	Capzb	F-actin-capping protein subunit beta OS=Mus musculus OX=10090 GN=Capzb PE=1 SV=3	3.61011	1	1	1	277	31.326	5.74	119.2	66.9	97.2
P35235	Ptpn11	Tyrosine-protein phosphatase non-receptor type 11 OS=Mus musculus OX=10090 GN=Ptpn11 PE=1 SV=2	3.18258	2	2	2	597	68.417	7.3	119.5	66	100.7
Q61599	Arhgdib	Rho GDP-dissociation inhibitor 2 OS=Mus musculus OX=10090 GN=Arhgdib PE=1 SV=3	50	6	9	6	200	22.836	5.11	117.5	67.2	93.8
P26039	Tln1	Talin-1 OS=Mus musculus OX=10090 GN=Tln1 PE=1 SV=2	38.6856	76	165	76	2541	269.653	6.18	118.1	66.1	98.3
Q99JI6	Rap1b	Ras-related protein Rap-1b OS=Mus musculus OX=10090 GN=Rap1b PE=1 SV=2	35.8696	6	11	6	184	20.812	5.78	120.5	66.2	96
Q9R0P3	Esd	S-formylglutathione hydrolase OS=Mus musculus OX=10090 GN=Esd PE=1 SV=1	14.1844	3	4	3	282	31.299	7.12	120.1	66.5	93.2
Q60605	Myl6	Myosin light polypeptide 6 OS=Mus musculus OX=10090 GN=Myl6 PE=1 SV=3	21.1921	3	3	3	151	16.919	4.65	124.2	67.4	88.9
Q9CY02	Ahsp	Alpha-hemoglobin-stabilizing protein OS=Mus musculus OX=10090 GN=Ahsp PE=1 SV=1	18.6275	1	1	1	102	11.825	4.74	120.2	69	81.3
Q6YGZ1	Hpse	Heparanase OS=Mus musculus OX=10090 GN=Hpse PE=1 SV=3	3.36449	1	1	1	535	60.028	9.1	105.7	67.2	84.8
Q9WVA4	Tagln2	Transgelin-2 OS=Mus musculus OX=10090 GN=Tagln2 PE=1 SV=4	63.3166	10	44	10	199	22.381	8.24	119	62.8	103.2
D3Z6Q9	Bin2	Bridging integrator 2 OS=Mus musculus OX=10090 GN=Bin2 PE=1 SV=1	23.5174	10	17	10	489	52.522	5.34	128.5	65.7	89.3
P10126	Eef1a1	Elongation factor 1-alpha 1 OS=Mus musculus OX=10090 GN=Eef1a1 PE=1 SV=3	13.6364	7	10	7	462	50.082	9.01	123.4	64.4	89.7
O08709	Prdx6	Peroxiredoxin-6 OS=Mus musculus OX=10090 GN=Prdx6 PE=1 SV=3	10.2679	2	5	2	224	24.855	6.01	119.4	59.6	103.3
Q9D1E6	Tbcb	Tubulin-folding cofactor B OS=Mus musculus OX=10090 GN=Tbcb PE=1 SV=2	4.09836	1	1	1	244	27.368	5.24	125.4	59.6	102.4
P63101	Ywhaz	14-3-3 protein zeta/delta OS=Mus musculus OX=10090 GN=Ywhaz PE=1 SV=1	60.4082	14	54	9	245	27.754	4.79	125.4	61.2	91.4
Q6IRU2	Tpm4	Tropomyosin alpha-4 chain OS=Mus musculus OX=10090 GN=Tpm4 PE=1 SV=3	59.2742	19	47	15	248	28.45	4.68	126.4	60.7	90.7
Q9CQT1	Mri1	Methylthioribose-1-phosphate isomerase OS=Mus musculus OX=10090 GN=Mri1 PE=1 SV=1	2.43902	1	1	1	369	39.386	5.91	125.8	61.6	83.5
Q4KML4	Abracl	Costars family protein ABRACL OS=Mus musculus OX=10090 GN=Abracl PE=1 SV=1	27.1605	2	2	2	81	9.025	5.8	117.3	56.2	109.4
Q9JHK5	Plek	Pleckstrin OS=Mus musculus OX=10090 GN=Plek PE=1 SV=1	22.8571	6	12	6	350	39.876	8.34	124.2	58.2	97.3
Q99PL5	Rrbp1	Ribosome-binding protein 1 OS=Mus musculus OX=10090 GN=Rrbp1 PE=1 SV=2	9.96885	1	1	1	1605	172.776	9.33	127	60.6	79.9
Q6ZWY8	Tmsb10	Thymosin beta-10 OS=Mus musculus OX=10090 GN=Tmsb10 PE=1 SV=3	47.7273	2	6	2	44	5.023	5.36	132.8	58.8	70.3
P68254	Ywhaq	14-3-3 protein theta OS=Mus musculus OX=10090 GN=Ywhaq PE=1 SV=1	31.0204	8	24	2	245	27.761	4.78	116.6	51.2	100.7
P68510	Ywhah	14-3-3 protein eta OS=Mus musculus OX=10090 GN=Ywhah PE=1 SV=2	50.4065	12	32	7	246	28.194	4.89	130.8	52.6	89.8
P63001	Rac1	Ras-related C3 botulinum toxin substrate 1 OS=Mus musculus OX=10090 GN=Rac1 PE=1 SV=1	9.89583	2	2	1	192	21.436	8.5	130.2	49.8	94.9
Q9CQE5	Rgs10	Regulator of G-protein signaling 10 OS=Mus musculus OX=10090 GN=Rgs10 PE=1 SV=1	6.62983	1	1	1	181	21.138	6.81	136	51.9	76.3
Q9QXY6	Ehd3	EH domain-containing protein 3 OS=Mus musculus OX=10090 GN=Ehd3 PE=1 SV=2	2.80374	2	4	1	535	60.783	6.46	129.9	44.6	96.2
P61982	Ywhag	14-3-3 protein gamma OS=Mus musculus OX=10090 GN=Ywhag PE=1 SV=2	24.2915	7	25	2	247	28.285	4.89	135.4	44.6	93.1
P15947	Klk1	Kallikrein-1 OS=Mus musculus OX=10090 GN=Klk1 PE=1 SV=3	4.98084	1	1	1	261	28.756	5.12	90.1	112.8	112.7
Q9Z0K8	Vnn1	Pantetheinase OS=Mus musculus OX=10090 GN=Vnn1 PE=1 SV=3	3.71094	2	3	2	512	57.054	5.94	84.2	109.5	120.9
Q5U4C3	Scaf1	Splicing factor, arginine/serine-rich 19 OS=Mus musculus OX=10090 GN=Scaf1 PE=1 SV=1	1.3535	1	1	1	1256	133.761	9.45	94.4	110.2	118.8
P41317	Mbl2	Mannose-binding protein C OS=Mus musculus OX=10090 GN=Mbl2 PE=1 SV=2	47.9508	11	50	9	244	25.941	5.06	87.1	111.9	114.1
P07724	Alb	Serum albumin OS=Mus musculus OX=10090 GN=Alb PE=1 SV=3	10.6908	7	9	7	608	68.648	6.07	89.6	114.6	106.7
Q02819	Nucb1	Nucleobindin-1 OS=Mus musculus OX=10090 GN=Nucb1 PE=1 SV=2	33.3333	13	22	13	459	53.376	5.07	92.8	116.9	99.1
A2AAJ9	Obscn	Obscurin OS=Mus musculus OX=10090 GN=Obscn PE=1 SV=2	0.202452	1	1	1	8891	965.767	5.95	82.8	104.7	130.3
Q91V80	Apof	Apolipoprotein F OS=Mus musculus OX=10090 GN=Apof PE=2 SV=2	13.0159	3	3	3	315	34.337	5.82	91.7	113.9	106.6
Q60675	Lama2	Laminin subunit alpha-2 OS=Mus musculus OX=10090 GN=Lama2 PE=1 SV=2	0.481078	1	5	1	3118	343.593	6.09	83	107.9	121.7
Q922R8	Pdia6	Protein disulfide-isomerase A6 OS=Mus musculus OX=10090 GN=Pdia6 PE=1 SV=3	3.18182	1	1	1	440	48.07	5.14	76.2	104.9	129.2
P11672	Lcn2	Neutrophil gelatinase-associated lipocalin OS=Mus musculus OX=10090 GN=Lcn2 PE=1 SV=1	10.5	2	3	2	200	22.861	8.81	89.1	121.4	86.2
Q61414	Krt15	Keratin, type I cytoskeletal 15 OS=Mus musculus OX=10090 GN=Krt15 PE=1 SV=2	8.84956	6	18	3	452	49.107	4.86	89.4	110.1	114.4
Q9R0Y5	Ak1	Adenylate kinase isoenzyme 1 OS=Mus musculus OX=10090 GN=Ak1 PE=1 SV=1	30.4124	5	5	5	194	21.526	5.81	89.1	113.9	104.3
Q8R1M8	Mptx1	Mucosal pentraxin OS=Mus musculus OX=10090 GN=Mptx1 PE=2 SV=1	11.8721	1	1	1	219	24.523	5.67	85.6	107.8	119.9
O09043	Napsa	Napsin-A OS=Mus musculus OX=10090 GN=Napsa PE=1 SV=1	7.87589	3	4	3	419	45.516	7.5	91.5	112.8	106.9
P11404	Fabp3	Fatty acid-binding protein, heart OS=Mus musculus OX=10090 GN=Fabp3 PE=1 SV=5	13.5338	2	5	2	133	14.81	6.57	91.1	111.7	109.5
Q9DCJ9	Npl	N-acetylneuraminate lyase OS=Mus musculus OX=10090 GN=Npl PE=1 SV=1	5.9375	1	1	1	320	35.108	8.03	93.1	116.4	97.2
O09131	Gsto1	Glutathione S-transferase omega-1 OS=Mus musculus OX=10090 GN=Gsto1 PE=1 SV=2	38.3333	9	15	9	240	27.48	7.36	91.4	112.8	104.3
P61939	Serpina7	Thyroxine-binding globulin OS=Mus musculus OX=10090 GN=Serpina7 PE=2 SV=1	22.2488	9	29	9	418	47.022	6.54	71.1	98.9	140.5
P08226	Apoe	Apolipoprotein E OS=Mus musculus OX=10090 GN=Apoe PE=1 SV=2	54.9839	21	278	21	311	35.844	5.68	90.1	110.2	110.4
P33622	Apoc3	Apolipoprotein C-III OS=Mus musculus OX=10090 GN=Apoc3 PE=1 SV=2	50.5051	4	260	4	99	10.975	4.75	89.9	108.8	114.2
Q9Z0J4	Nos1	Nitric oxide synthase, brain OS=Mus musculus OX=10090 GN=Nos1 PE=1 SV=1	0.489853	1	4	1	1429	160.371	7.15	92.2	110.5	109.4
Q9JHH6	Cpb2	Carboxypeptidase B2 OS=Mus musculus OX=10090 GN=Cpb2 PE=1 SV=1	34.8341	13	50	13	422	48.84	7.97	93.9	111.9	105
Q6DFX2	Antxr2	Anthrax toxin receptor 2 OS=Mus musculus OX=10090 GN=Antxr2 PE=1 SV=1	12.9363	5	7	5	487	53.151	7.56	86.3	106.7	118.8
P97467	Pam	Peptidyl-glycine alpha-amidating monooxygenase OS=Mus musculus OX=10090 GN=Pam PE=1 SV=2	1.32789	1	1	1	979	108.894	6.55	85.7	105.9	120.5
O09114	Ptgds	Prostaglandin-H2 D-isomerase OS=Mus musculus OX=10090 GN=Ptgds PE=1 SV=1	12.6984	2	4	2	189	21.053	8.25	86.1	107.8	115.2
P34884	Mif	Macrophage migration inhibitory factor OS=Mus musculus OX=10090 GN=Mif PE=1 SV=2	6.08696	1	1	1	115	12.496	7.34	96.9	110.6	107.1
O89017	Lgmn	Legumain OS=Mus musculus OX=10090 GN=Lgmn PE=1 SV=1	3.90805	1	1	1	435	49.341	6.39	95.2	111.4	104.7
P97821	Ctsc	Dipeptidyl peptidase 1 OS=Mus musculus OX=10090 GN=Ctsc PE=1 SV=1	6.70996	2	3	2	462	52.343	6.89	84	108.7	111.9
Q922U2	Krt5	Keratin, type II cytoskeletal 5 OS=Mus musculus OX=10090 GN=Krt5 PE=1 SV=1	15.3448	10	26	5	580	61.729	7.75	92.1	106.2	118
Q8CFG8	C1sb	Complement C1s-B subcomponent OS=Mus musculus OX=10090 GN=C1sb PE=2 SV=1	13.2267	8	39	1	688	76.651	4.92	94.7	110.3	107.1
Q61268	Apoc4	Apolipoprotein C-IV OS=Mus musculus OX=10090 GN=Apoc4 PE=1 SV=1	21.7742	3	48	3	124	14.279	9.52	92.7	111	105.1
P56565	S100a1	Protein S100-A1 OS=Mus musculus OX=10090 GN=S100a1 PE=1 SV=2	15.9574	1	1	1	94	10.498	4.5	90	107	115.5
Q99LJ1	Fuca1	Tissue alpha-L-fucosidase OS=Mus musculus OX=10090 GN=Fuca1 PE=1 SV=1	4.86726	2	3	2	452	52.247	6.95	96.9	115.5	92.6
Q9Z2A0	Pdpk1	3-phosphoinositide-dependent protein kinase 1 OS=Mus musculus OX=10090 GN=Pdpk1 PE=1 SV=2	1.43113	1	2	1	559	63.718	7.37	90.1	109.1	109.4
Q62465	Vat1	Synaptic vesicle membrane protein VAT-1 homolog OS=Mus musculus OX=10090 GN=Vat1 PE=1 SV=3	5.91133	2	2	2	406	43.069	6.37	84.3	109.5	107.9
O54782	Man2b2	Epididymis-specific alpha-mannosidase OS=Mus musculus OX=10090 GN=Man2b2 PE=1 SV=2	1.17878	1	1	1	1018	115.537	7.39	87.8	105.6	117.9
Q9ES30	C1qtnf3	Complement C1q tumor necrosis factor-related protein 3 OS=Mus musculus OX=10090 GN=C1qtnf3 PE=2 SV=1	2.84553	1	1	1	246	26.811	6.74	92	105.5	118
Q9Z2L6	Minpp1	Multiple inositol polyphosphate phosphatase 1 OS=Mus musculus OX=10090 GN=Minpp1 PE=1 SV=3	8.31601	3	3	3	481	54.503	7.49	88.2	111.8	100.7
Q3TTY5	Krt2	Keratin, type II cytoskeletal 2 epidermal OS=Mus musculus OX=10090 GN=Krt2 PE=1 SV=1	7.92079	6	14	3	707	70.88	8.06	86.5	103.6	122.5
P05201	Got1	Aspartate aminotransferase, cytoplasmic OS=Mus musculus OX=10090 GN=Got1 PE=1 SV=3	7.99031	3	3	3	413	46.219	7.14	93.1	109.8	105.6
P04247	Mb	Myoglobin OS=Mus musculus OX=10090 GN=Mb PE=1 SV=3	46.1039	7	16	7	154	17.059	7.62	93.4	109.9	105.2
Q9QYG0	Ndrg2	Protein NDRG2 OS=Mus musculus OX=10090 GN=Ndrg2 PE=1 SV=1	1.88679	1	1	1	371	40.763	5.4	92	109.4	106.3
A2ASS6	Ttn	Titin OS=Mus musculus OX=10090 GN=Ttn PE=1 SV=1	0.019879	1	2	1	35213	3904.05	6.2	97.9	115.6	89.5
P45591	Cfl2	Cofilin-2 OS=Mus musculus OX=10090 GN=Cfl2 PE=1 SV=1	22.8916	3	7	1	166	18.698	7.88	88.5	112.4	97.9
Q5FW60	Mup20	Major urinary protein 20 OS=Mus musculus OX=10090 GN=Mup20 PE=1 SV=1	58.011	14	98	8	181	20.916	4.89	95.3	112.8	96.6
P28862	Mmp3	Stromelysin-1 OS=Mus musculus OX=10090 GN=Mmp3 PE=2 SV=2	2.51572	1	1	1	477	53.811	6.13	92.8	108.3	108.6
E9Q414	Apob	Apolipoprotein B-100 OS=Mus musculus OX=10090 GN=Apob PE=1 SV=1	46.2597	189	1381	189	4505	509.113	6.81	97.4	113.8	93.8
O09107	Insl3	Insulin-like 3 OS=Mus musculus OX=10090 GN=Insl3 PE=1 SV=2	9.01639	1	1	1	122	13.577	8.82	89.7	110.4	102.7
P02301	H3f3c	Histone H3.3C OS=Mus musculus OX=10090 GN=H3f3c PE=3 SV=3	5.14706	1	3	1	136	15.305	11.14	93	110.4	102.5
Q60805	Mertk	Tyrosine-protein kinase Mer OS=Mus musculus OX=10090 GN=Mertk PE=1 SV=1	5.73441	5	9	5	994	110.088	5.5	85.4	111	100.1
P12023	App	Amyloid-beta A4 protein OS=Mus musculus OX=10090 GN=App PE=1 SV=3	3.24675	2	2	2	770	86.667	4.79	94.7	109.5	103.9
P12246	Apcs	Serum amyloid P-component OS=Mus musculus OX=10090 GN=Apcs PE=1 SV=2	33.9286	9	53	9	224	26.23	6.35	109.2	126.5	57.6
P09803	Cdh1	Cadherin-1 OS=Mus musculus OX=10090 GN=Cdh1 PE=1 SV=1	9.04977	5	14	5	884	98.195	4.83	90.4	104.6	116.7
P21107	Tpm3	Tropomyosin alpha-3 chain OS=Mus musculus OX=10090 GN=Tpm3 PE=1 SV=3	20	7	14	1	285	32.974	4.72	89.3	115.9	86
P28843	Dpp4	Dipeptidyl peptidase 4 OS=Mus musculus OX=10090 GN=Dpp4 PE=1 SV=3	6.31579	5	6	5	760	87.381	6.42	90.2	105.4	114.3
P20152	Vim	Vimentin OS=Mus musculus OX=10090 GN=Vim PE=1 SV=3	5.36481	3	5	2	466	53.655	5.12	104	116.7	83.6
Q04519	Smpd1	Sphingomyelin phosphodiesterase OS=Mus musculus OX=10090 GN=Smpd1 PE=1 SV=2	2.39234	1	1	1	627	69.882	7.2	104.7	107.2	108.7
Q8K183	Pdxk	Pyridoxal kinase OS=Mus musculus OX=10090 GN=Pdxk PE=1 SV=1	6.73077	1	1	1	312	34.993	6.29	83.5	105.7	112.6
P27661	H2afx	Histone H2AX OS=Mus musculus OX=10090 GN=H2afx PE=1 SV=2	4.8951	1	1	1	143	15.133	10.74	94	111.3	97.1
Q01768	Nme2	Nucleoside diphosphate kinase B OS=Mus musculus OX=10090 GN=Nme2 PE=1 SV=1	36.8421	5	8	1	152	17.352	7.5	93.9	103.7	117.7
A6X935	Itih4	Inter alpha-trypsin inhibitor, heavy chain 4 OS=Mus musculus OX=10090 GN=Itih4 PE=1 SV=2	63.3758	41	513	41	942	104.594	6.4	96.8	112.1	94.4
Q8C1C1	Psapl1	Proactivator polypeptide-like 1 OS=Mus musculus OX=10090 GN=Psapl1 PE=1 SV=2	2.68199	1	1	1	522	57.023	6.44	100.4	114.8	86.9
Q00560	Il6st	Interleukin-6 receptor subunit beta OS=Mus musculus OX=10090 GN=Il6st PE=1 SV=2	2.39913	2	3	2	917	102.387	5.52	93.7	108.8	103.2
P40936	Inmt	Indolethylamine N-methyltransferase OS=Mus musculus OX=10090 GN=Inmt PE=1 SV=1	6.43939	1	1	1	264	29.441	6.39	93.9	107.8	105.9
Q06194	F8	Coagulation factor VIII OS=Mus musculus OX=10090 GN=F8 PE=2 SV=2	0.862441	1	1	1	2319	266.027	7.34	93.8	99.5	128.4
Q6PAL8	Dennd5a	DENN domain-containing protein 5A OS=Mus musculus OX=10090 GN=Dennd5a PE=1 SV=1	1.3986	1	2	1	1287	146.56	6.7	90.3	109.6	100.6
Q9ESB3	Hrg	Histidine-rich glycoprotein OS=Mus musculus OX=10090 GN=Hrg PE=1 SV=2	43.2381	22	263	22	525	59.126	7.66	94.1	107.9	105.2
Q60963	Pla2g7	Platelet-activating factor acetylhydrolase OS=Mus musculus OX=10090 GN=Pla2g7 PE=2 SV=2	30	11	38	11	440	49.227	7.12	91.4	105	113.2
P10404		MLV-related proviral Env polyprotein OS=Mus musculus OX=10090 PE=1 SV=3	6.55226	3	5	3	641	69.569	7.96	98.1	112.3	92.8
Q8VC56	Rnf8	E3 ubiquitin-protein ligase RNF8 OS=Mus musculus OX=10090 GN=Rnf8 PE=1 SV=1	1.63934	1	1	1	488	55.481	8.09	104.9	112.9	91.1
Q8VCS0	Pglyrp2	N-acetylmuramoyl-L-alanine amidase OS=Mus musculus OX=10090 GN=Pglyrp2 PE=1 SV=1	24.3396	9	59	9	530	57.671	6.98	93.2	105.8	110.6
Q8CG14	C1sa	Complement C1s-A subcomponent OS=Mus musculus OX=10090 GN=C1sa PE=2 SV=2	36.3372	18	72	11	688	76.808	5.08	93.2	109.4	100.5
Q80W65	Pcsk9	Proprotein convertase subtilisin/kexin type 9 OS=Mus musculus OX=10090 GN=Pcsk9 PE=1 SV=2	1.29683	1	1	1	694	74.776	6.96	91.8	105.8	110.3
Q9QWR8	Naga	Alpha-N-acetylgalactosaminidase OS=Mus musculus OX=10090 GN=Naga PE=1 SV=2	6.0241	2	2	2	415	47.204	6.44	93.2	108.8	101.5
Q61112	Sdf4	45 kDa calcium-binding protein OS=Mus musculus OX=10090 GN=Sdf4 PE=1 SV=1	2.49307	1	1	1	361	42.037	4.96	95.2	110.4	96.3
Q62351	Tfrc	Transferrin receptor protein 1 OS=Mus musculus OX=10090 GN=Tfrc PE=1 SV=1	8.78113	7	15	7	763	85.677	6.57	94.1	106.8	106.1
Q8R121	Serpina10	Protein Z-dependent protease inhibitor OS=Mus musculus OX=10090 GN=Serpina10 PE=1 SV=1	33.2589	14	133	14	448	51.764	5.67	95.7	107.6	103.8
P07759	Serpina3k	Serine protease inhibitor A3K OS=Mus musculus OX=10090 GN=Serpina3k PE=1 SV=2	42.3445	18	2870	11	418	46.85	5.16	97.1	111.9	91.6
P70269	Ctse	Cathepsin E OS=Mus musculus OX=10090 GN=Ctse PE=1 SV=2	9.57179	4	11	4	397	42.91	4.64	94.5	107.1	104.8
P32261	Serpinc1	Antithrombin-III OS=Mus musculus OX=10090 GN=Serpinc1 PE=1 SV=1	63.0108	31	720	31	465	51.971	6.46	91.7	104	113.1
Q91XC8	Dap	Death-associated protein 1 OS=Mus musculus OX=10090 GN=Dap PE=1 SV=3	7.84314	1	2	1	102	11.148	9.36	96.9	110.8	94.2
A2AIV8	Card9	Caspase recruitment domain-containing protein 9 OS=Mus musculus OX=10090 GN=Card9 PE=1 SV=1	2.23881	1	1	1	536	62.423	5.73	87.7	106	107.5
A2AEP0	Obp1b	Odorant-binding protein 1b OS=Mus musculus OX=10090 GN=Obp1b PE=1 SV=1	9.94152	2	3	1	171	19.382	6.29	97.2	107.2	104
Q00897	Serpina1d	Alpha-1-antitrypsin 1-4 OS=Mus musculus OX=10090 GN=Serpina1d PE=1 SV=1	64.891	24	1948	9	413	45.969	5.44	93.9	107.4	103.3
P27046	Man2a1	Alpha-mannosidase 2 OS=Mus musculus OX=10090 GN=Man2a1 PE=1 SV=2	1.30435	1	1	1	1150	131.548	8.03	92.8	100.9	121.1
P07758	Serpina1a	Alpha-1-antitrypsin 1-1 OS=Mus musculus OX=10090 GN=Serpina1a PE=1 SV=4	63.6804	22	2099	9	413	45.974	5.72	95	107.2	103.5
Q3ULZ2	Fhdc1	FH2 domain-containing protein 1 OS=Mus musculus OX=10090 GN=Fhdc1 PE=1 SV=3	0.609225	1	2	1	1149	125.29	8.82	95.1	107.2	103.5
P31532	Saa4	Serum amyloid A-4 protein OS=Mus musculus OX=10090 GN=Saa4 PE=1 SV=2	61.5385	9	90	9	130	15.078	9.26	100.2	111.9	90.3
P29621	Serpina3c	Serine protease inhibitor A3C OS=Mus musculus OX=10090 GN=Serpina3c PE=2 SV=1	31.8945	12	142	8	417	46.737	7.88	94.1	108.8	98.8
Q8VED5	Krt79	Keratin, type II cytoskeletal 79 OS=Mus musculus OX=10090 GN=Krt79 PE=1 SV=2	6.40301	4	12	1	531	57.517	7.69	91	102.1	117.2
Q9CR26	Vta1	Vacuolar protein sorting-associated protein VTA1 homolog OS=Mus musculus OX=10090 GN=Vta1 PE=1 SV=1	4.53074	1	1	1	309	33.892	6.13	105.7	108.4	99.5
P10107	Anxa1	Annexin A1 OS=Mus musculus OX=10090 GN=Anxa1 PE=1 SV=2	3.75723	1	1	1	346	38.71	7.37	81.3	105	108.8
P70665	Siae	Sialate O-acetylesterase OS=Mus musculus OX=10090 GN=Siae PE=1 SV=3	1.2939	1	3	1	541	60.736	6.79	92.6	102.5	115.5
Q8CIF4	Btd	Biotinidase OS=Mus musculus OX=10090 GN=Btd PE=1 SV=2	27.5	11	39	11	520	58.117	5.8	91.5	102.6	115.3
Q8C7G5	Apoa5	Apolipoprotein A-V OS=Mus musculus OX=10090 GN=Apoa5 PE=1 SV=1	13.587	4	4	4	368	41.237	6.01	95.8	107.4	101.9
P15327	Bpgm	Bisphosphoglycerate mutase OS=Mus musculus OX=10090 GN=Bpgm PE=1 SV=2	25.4826	6	13	6	259	29.96	7.06	95.5	109.8	95.1
Q8K2I4	Manba	Beta-mannosidase OS=Mus musculus OX=10090 GN=Manba PE=1 SV=1	2.61661	2	2	2	879	100.767	7.25	98.8	109.6	95.6
P14847	Crp	C-reactive protein OS=Mus musculus OX=10090 GN=Crp PE=1 SV=2	42.6667	9	49	9	225	25.344	6.2	93.4	105.1	108
Q80ZA4	Pkhd1l1	Fibrocystin-L OS=Mus musculus OX=10090 GN=Pkhd1l1 PE=1 SV=1	0.729583	2	2	2	4249	464.439	6.42	89.5	103	113.8
Q61468	Msln	Mesothelin OS=Mus musculus OX=10090 GN=Msln PE=1 SV=1	2.88	2	3	2	625	69.379	7.59	92.6	105.1	107.8
P31725	S100a9	Protein S100-A9 OS=Mus musculus OX=10090 GN=S100a9 PE=1 SV=3	45.1327	6	12	6	113	13.04	7.17	95.4	108.5	98.1
Q71KU9	Fgl1	Fibrinogen-like protein 1 OS=Mus musculus OX=10090 GN=Fgl1 PE=1 SV=2	16.242	5	8	5	314	36.416	5.71	98.5	113.1	85.3
P00342	Ldhc	L-lactate dehydrogenase C chain OS=Mus musculus OX=10090 GN=Ldhc PE=1 SV=2	18.3735	5	9	4	332	35.889	8.21	106.9	119.6	67.1
Q8VCC2	Ces1	Liver carboxylesterase 1 OS=Mus musculus OX=10090 GN=Ces1 PE=1 SV=1	5.30973	3	45	1	565	62.64	6	90.9	99.5	123
P16125	Ldhb	L-lactate dehydrogenase B chain OS=Mus musculus OX=10090 GN=Ldhb PE=1 SV=2	8.08383	2	8	1	334	36.549	6.05	100	106.3	104
P26443	Glud1	Glutamate dehydrogenase 1, mitochondrial OS=Mus musculus OX=10090 GN=Glud1 PE=1 SV=1	1.43369	1	1	1	558	61.298	8	97.5	106.4	103.3
O88593	Pglyrp1	Peptidoglycan recognition protein 1 OS=Mus musculus OX=10090 GN=Pglyrp1 PE=1 SV=1	6.59341	1	1	1	182	20.476	7.44	94.6	106.7	102.4
Q80XD8	Prap1	Proline-rich acidic protein 1 OS=Mus musculus OX=10090 GN=Prap1 PE=2 SV=1	6.71141	1	1	1	149	16.787	4.77	94.7	111	90.4
Q8BND5	Qsox1	Sulfhydryl oxidase 1 OS=Mus musculus OX=10090 GN=Qsox1 PE=1 SV=1	45.0535	30	204	30	748	82.733	7.17	98.4	109	95.9
Q7TMR0	Prcp	Lysosomal Pro-X carboxypeptidase OS=Mus musculus OX=10090 GN=Prcp PE=1 SV=2	10.5906	5	9	5	491	54.991	6.79	96	107.7	99.4
Q9ES89	Extl2	Exostosin-like 2 OS=Mus musculus OX=10090 GN=Extl2 PE=1 SV=1	4.24242	2	6	2	330	37.366	9.04	94.6	105.7	104.8
P28666	Mug2	Murinoglobulin-2 OS=Mus musculus OX=10090 GN=Mug2 PE=1 SV=2	23.9145	29	822	5	1451	162.279	6.74	96.8	104.6	107.8
P70389	Igfals	Insulin-like growth factor-binding protein complex acid labile subunit OS=Mus musculus OX=10090 GN=Igfals PE=1 SV=1	36.8159	18	101	18	603	66.918	6.6	95.3	104.9	106.5
O35744	Chil3	Chitinase-like protein 3 OS=Mus musculus OX=10090 GN=Chil3 PE=1 SV=2	5.52764	2	4	2	398	44.43	5.69	101.1	110.6	90.5
Q9R100	Cdh17	Cadherin-17 OS=Mus musculus OX=10090 GN=Cdh17 PE=1 SV=1	1.9347	1	1	1	827	91.588	4.87	96.3	104.2	108.4
Q9JHR7	Ide	Insulin-degrading enzyme OS=Mus musculus OX=10090 GN=Ide PE=1 SV=1	1.47203	1	1	1	1019	117.697	6.54	102.3	108.4	96.5
Q6ZQ38	Cand1	Cullin-associated NEDD8-dissociated protein 1 OS=Mus musculus OX=10090 GN=Cand1 PE=1 SV=2	1.05691	1	1	1	1230	136.245	5.78	104.4	106.1	102.8
P62806	Hist1h4a	Histone H4 OS=Mus musculus OX=10090 GN=Hist1h4a PE=1 SV=2	38.835	4	5	4	103	11.36	11.36	99.7	108.8	95.2
Q9QXC1	Fetub	Fetuin-B OS=Mus musculus OX=10090 GN=Fetub PE=1 SV=1	48.1959	14	147	14	388	42.685	6.61	95	105	105.7
Q04857	Col6a1	Collagen alpha-1(VI) chain OS=Mus musculus OX=10090 GN=Col6a1 PE=1 SV=1	3.12195	2	2	2	1025	108.422	5.36	92.2	102.9	111.4
Q923X1	Adgrl4	Adhesion G protein-coupled receptor L4 OS=Mus musculus OX=10090 GN=Adgrl4 PE=2 SV=3	2.16509	1	1	1	739	82.192	6.86	92.5	104.5	107
Q61805	Lbp	Lipopolysaccharide-binding protein OS=Mus musculus OX=10090 GN=Lbp PE=1 SV=2	20.79	9	22	9	481	53.022	8.5	98.4	108.2	96.7
P09470	Ace	Angiotensin-converting enzyme OS=Mus musculus OX=10090 GN=Ace PE=1 SV=3	26.8293	29	73	29	1312	150.822	6.55	94.9	104.8	106.2
P56399	Usp5	Ubiquitin carboxyl-terminal hydrolase 5 OS=Mus musculus OX=10090 GN=Usp5 PE=1 SV=1	1.8648	1	1	1	858	95.772	5.01	84.5	104.2	107.6
P04104	Krt1	Keratin, type II cytoskeletal 1 OS=Mus musculus OX=10090 GN=Krt1 PE=1 SV=4	5.96546	4	15	2	637	65.565	8.15	96.5	104	107.9
Q5MJS3	Fam20c	Extracellular serine/threonine protein kinase FAM20C OS=Mus musculus OX=10090 GN=Fam20c PE=1 SV=1	10.7081	5	9	5	579	65.724	7.47	96.2	103.4	109.6
Q62469	Itga2	Integrin alpha-2 OS=Mus musculus OX=10090 GN=Itga2 PE=1 SV=2	1.18846	1	1	1	1178	128.874	5.21	99.4	102	113.4
P46412	Gpx3	Glutathione peroxidase 3 OS=Mus musculus OX=10090 GN=Gpx3 PE=1 SV=2	41.5929	9	76	8	226	25.409	8.22	92.6	102.3	112.6
P11627	L1cam	Neural cell adhesion molecule L1 OS=Mus musculus OX=10090 GN=L1cam PE=1 SV=1	5.55556	5	5	5	1260	140.881	5.97	91.4	101	115.4
P45700	Man1a1	Mannosyl-oligosaccharide 1,2-alpha-mannosidase IA OS=Mus musculus OX=10090 GN=Man1a1 PE=1 SV=1	27.3282	18	49	18	655	73.23	6.81	94.5	102.4	111.2
P00687	Amy1	Alpha-amylase 1 OS=Mus musculus OX=10090 GN=Amy1 PE=1 SV=2	35.8121	15	51	9	511	57.607	6.96	92.6	103.2	108.9
P97464	Ext1	Exostosin-1 OS=Mus musculus OX=10090 GN=Ext1 PE=1 SV=1	3.08311	2	2	2	746	86.253	9.04	93.4	102.4	110.7
P62897	Cycs	Cytochrome c, somatic OS=Mus musculus OX=10090 GN=Cycs PE=1 SV=2	38.0952	4	9	4	105	11.598	9.58	91	99.2	119.6
Q07797	Lgals3bp	Galectin-3-binding protein OS=Mus musculus OX=10090 GN=Lgals3bp PE=1 SV=1	9.18544	3	4	3	577	64.45	5.14	94	103.9	106.1
Q08761	Pros1	Vitamin K-dependent protein S OS=Mus musculus OX=10090 GN=Pros1 PE=2 SV=1	26.0741	17	62	17	675	74.886	5.82	95.5	103.8	106.3
P08071	Ltf	Lactotransferrin OS=Mus musculus OX=10090 GN=Ltf PE=1 SV=4	47.3833	27	50	27	707	77.788	8.53	96.2	107.4	96.1
P57780	Actn4	Alpha-actinin-4 OS=Mus musculus OX=10090 GN=Actn4 PE=1 SV=1	8.66228	7	11	2	912	104.911	5.41	91.6	100.6	115.3
Q8CFX1	H6pd	GDH/6PGL endoplasmic bifunctional protein OS=Mus musculus OX=10090 GN=H6pd PE=1 SV=2	10.8999	9	12	9	789	88.872	6.93	96.4	103.8	106
Q63880	Ces3a	Carboxylesterase 3A OS=Mus musculus OX=10090 GN=Ces3a PE=1 SV=2	14.8862	6	11	6	571	63.277	6.14	98.4	106.7	97
P02468	Lamc1	Laminin subunit gamma-1 OS=Mus musculus OX=10090 GN=Lamc1 PE=1 SV=2	0.995644	2	2	2	1607	177.185	5.21	91.4	104.4	103.6
Q9Z0L8	Ggh	Gamma-glutamyl hydrolase OS=Mus musculus OX=10090 GN=Ggh PE=1 SV=2	19.8738	5	10	5	317	35.447	7.5	96.4	104.7	102.7
Q62314	Tgoln2	Trans-Golgi network integral membrane protein 2 OS=Mus musculus OX=10090 GN=Tgoln2 PE=1 SV=1	2.47934	1	2	1	363	38.798	5.22	93.1	105	101.5
Q01149	Col1a2	Collagen alpha-2(I) chain OS=Mus musculus OX=10090 GN=Col1a2 PE=1 SV=2	8.74636	9	28	9	1372	129.478	9.19	97.6	104.5	103.1
O88968	Tcn2	Transcobalamin-2 OS=Mus musculus OX=10090 GN=Tcn2 PE=1 SV=1	38.1395	16	62	16	430	47.555	6.33	94.6	102.7	108.1
P15535	B4galt1	Beta-1,4-galactosyltransferase 1 OS=Mus musculus OX=10090 GN=B4galt1 PE=1 SV=1	5.26316	2	3	2	399	44.383	9.38	94.1	103.1	106.7
Q8R3N1	Nop14	Nucleolar protein 14 OS=Mus musculus OX=10090 GN=Nop14 PE=1 SV=2	1.04651	1	3	1	860	98.708	7.59	90.5	100.9	112.8
Q64695	Procr	Endothelial protein C receptor OS=Mus musculus OX=10090 GN=Procr PE=1 SV=3	7.02479	1	4	1	242	27.172	5.97	100.1	102.8	107.4
P21614	Gc	Vitamin D-binding protein OS=Mus musculus OX=10090 GN=Gc PE=1 SV=2	85.084	33	1025	33	476	53.565	5.5	96.4	104.7	101.8
P15379	Cd44	CD44 antigen OS=Mus musculus OX=10090 GN=Cd44 PE=1 SV=3	2.69923	2	11	2	778	85.565	4.96	94.1	99.6	116.3
P02535	Krt10	Keratin, type I cytoskeletal 10 OS=Mus musculus OX=10090 GN=Krt10 PE=1 SV=3	11.2281	7	21	5	570	57.735	5.11	94.1	99.7	116
Q9EQH2	Erap1	Endoplasmic reticulum aminopeptidase 1 OS=Mus musculus OX=10090 GN=Erap1 PE=1 SV=2	8.8172	7	11	7	930	106.531	6.2	97.2	103.4	105.4
P34927	Asgr1	Asialoglycoprotein receptor 1 OS=Mus musculus OX=10090 GN=Asgr1 PE=1 SV=4	3.87324	1	1	1	284	32.571	6.44	101	110.1	86.4
P06797	Ctsl	Cathepsin L1 OS=Mus musculus OX=10090 GN=Ctsl PE=1 SV=2	8.68263	3	5	3	334	37.523	6.83	97.5	105.7	98.8
Q99LE3	Lysmd3	LysM and putative peptidoglycan-binding domain-containing protein 3 OS=Mus musculus OX=10090 GN=Lysmd3 PE=2 SV=1	2.29508	1	1	1	305	34.236	6.35	95.8	97.7	121.6
Q8R1U2	Cgref1	Cell growth regulator with EF hand domain protein 1 OS=Mus musculus OX=10090 GN=Cgref1 PE=1 SV=1	14.5907	3	3	3	281	30.828	4.31	92.3	101.2	111.5
P55065	Pltp	Phospholipid transfer protein OS=Mus musculus OX=10090 GN=Pltp PE=1 SV=1	31.8458	11	53	11	493	54.419	6.62	91.1	98.9	118
Q8BM88	Ctso	Cathepsin O OS=Mus musculus OX=10090 GN=Ctso PE=2 SV=1	3.20513	1	1	1	312	34.701	7.8	99.5	106.5	96.3
Q61490	Alcam	CD166 antigen OS=Mus musculus OX=10090 GN=Alcam PE=1 SV=3	2.40137	1	1	1	583	65.051	6.15	106.4	102.2	108.4
Q62165	Dag1	Dystroglycan OS=Mus musculus OX=10090 GN=Dag1 PE=1 SV=4	1.79171	1	2	1	893	96.844	8.44	100.2	105.1	100.3
Q3SXB8	Colec11	Collectin-11 OS=Mus musculus OX=10090 GN=Colec11 PE=2 SV=2	18.0147	4	6	4	272	28.97	5.12	91.9	100	114.7
Q9R097	Spint1	Kunitz-type protease inhibitor 1 OS=Mus musculus OX=10090 GN=Spint1 PE=1 SV=2	5.91716	2	2	2	507	56.554	5.57	90.9	99.7	115.3
P16675	Ctsa	Lysosomal protective protein OS=Mus musculus OX=10090 GN=Ctsa PE=1 SV=1	18.9873	7	10	7	474	53.809	5.86	96.5	102.8	106.4
Q9R182	Angptl3	Angiopoietin-related protein 3 OS=Mus musculus OX=10090 GN=Angptl3 PE=1 SV=1	10.3297	5	6	5	455	52.51	6.65	94.3	101.7	109.5
P11087	Col1a1	Collagen alpha-1(I) chain OS=Mus musculus OX=10090 GN=Col1a1 PE=1 SV=4	8.60289	10	35	10	1453	137.948	5.85	99.9	106.1	96.5
Q9D7B1	Dus2	tRNA-dihydrouridine(20) synthase [NAD(P)+]-like OS=Mus musculus OX=10090 GN=Dus2 PE=1 SV=1	1.41988	1	2	1	493	55.289	6.34	95.2	100.5	112.2
Q9Z2U1	Psma5	Proteasome subunit alpha type-5 OS=Mus musculus OX=10090 GN=Psma5 PE=1 SV=1	29.4606	6	16	6	241	26.394	4.79	90.6	99.8	114.3
Q3UH93	Plxnd1	Plexin-D1 OS=Mus musculus OX=10090 GN=Plxnd1 PE=1 SV=1	0.779221	1	1	1	1925	211.473	7.11	98.3	104.2	101.7
Q80YX1	Tnc	Tenascin OS=Mus musculus OX=10090 GN=Tnc PE=1 SV=1	11.9431	23	36	23	2110	231.659	4.89	96.3	103.5	103.5
Q5I2A0	Serpina3g	Serine protease inhibitor A3G OS=Mus musculus OX=10090 GN=Serpina3g PE=1 SV=2	14.7727	7	163	2	440	48.99	6.46	98.9	106.8	94
Q9JK39	Btnl10	Butyrophilin-like protein 10 OS=Mus musculus OX=10090 GN=Btnl10 PE=1 SV=2	4.72727	1	1	1	275	29.53	7.28	97.6	103.6	103.1
P24527	Lta4h	Leukotriene A-4 hydrolase OS=Mus musculus OX=10090 GN=Lta4h PE=1 SV=4	8.18331	4	4	4	611	69.007	6.42	93.2	99.2	115.6
P01726		Ig lambda-1 chain V region H2020 OS=Mus musculus OX=10090 PE=1 SV=1	6.97674	1	2	1	129	13.457	5.78	91.4	100.9	110.8
P16045	Lgals1	Galectin-1 OS=Mus musculus OX=10090 GN=Lgals1 PE=1 SV=3	17.7778	2	2	2	135	14.856	5.49	95.4	102.6	105.5
P82198	Tgfbi	Transforming growth factor-beta-induced protein ig-h3 OS=Mus musculus OX=10090 GN=Tgfbi PE=1 SV=1	18.3016	8	16	8	683	74.55	7.06	95.3	100.4	111.8
P14069	S100a6	Protein S100-A6 OS=Mus musculus OX=10090 GN=S100a6 PE=1 SV=3	24.7191	3	5	3	89	10.044	5.48	94	103	104.3
P11152	Lpl	Lipoprotein lipase OS=Mus musculus OX=10090 GN=Lpl PE=1 SV=3	6.75105	3	7	3	474	53.076	7.87	93.2	101.8	107.5
Q91Y97	Aldob	Fructose-bisphosphate aldolase B OS=Mus musculus OX=10090 GN=Aldob PE=1 SV=3	4.12088	2	2	1	364	39.482	8.27	97.6	101.9	107.3
P04202	Tgfb1	Transforming growth factor beta-1 OS=Mus musculus OX=10090 GN=Tgfb1 PE=1 SV=1	11.5385	3	7	3	390	44.282	8.62	94	102.3	105.9
P22599	Serpina1b	Alpha-1-antitrypsin 1-2 OS=Mus musculus OX=10090 GN=Serpina1b PE=1 SV=2	60.5327	20	1966	5	413	45.946	5.54	97.7	104.4	99.9
Q9R0E2	Plod1	Procollagen-lysine,2-oxoglutarate 5-dioxygenase 1 OS=Mus musculus OX=10090 GN=Plod1 PE=1 SV=1	11.1264	6	10	6	728	83.542	6.54	99	103.3	102.8
Q6Y7W8	Gigyf2	GRB10-interacting GYF protein 2 OS=Mus musculus OX=10090 GN=Gigyf2 PE=1 SV=2	0.542215	1	1	1	1291	149.102	5.57	89.2	94.2	128.9
P31428	Dpep1	Dipeptidase 1 OS=Mus musculus OX=10090 GN=Dpep1 PE=1 SV=2	4.87805	2	2	2	410	45.693	6.37	96.2	101.6	107.6
O55226	Chad	Chondroadherin OS=Mus musculus OX=10090 GN=Chad PE=2 SV=1	3.91061	1	1	1	358	40.323	9.39	107	110.8	80.9
Q6A037	N4bp1	NEDD4-binding protein 1 OS=Mus musculus OX=10090 GN=N4bp1 PE=1 SV=2	1.34378	1	13	1	893	99.085	5.74	99.9	105.2	96.9
Q9EP95	Retnla	Resistin-like alpha OS=Mus musculus OX=10090 GN=Retnla PE=1 SV=1	13.5135	1	2	1	111	11.928	5.25	99.8	101.2	108.4
Q9WUB3	Pygm	Glycogen phosphorylase, muscle form OS=Mus musculus OX=10090 GN=Pygm PE=1 SV=3	10.3325	8	11	6	842	97.225	7.11	92.8	98.7	115.7
O88668	Creg1	Protein CREG1 OS=Mus musculus OX=10090 GN=Creg1 PE=1 SV=1	3.18182	1	2	1	220	24.436	6.42	101.9	105.2	96.5
Q8R4G6	Mgat5	Alpha-1,6-mannosylglycoprotein 6-beta-N-acetylglucosaminyltransferase A OS=Mus musculus OX=10090 GN=Mgat5 PE=2 SV=1	1.35135	1	1	1	740	84.496	8.19	98.9	105.5	95.6
P01027	C3	Complement C3 OS=Mus musculus OX=10090 GN=C3 PE=1 SV=3	72.0986	111	2869	111	1663	186.366	6.73	97.4	103	102.7
P26883	Fkbp1a	Peptidyl-prolyl cis-trans isomerase FKBP1A OS=Mus musculus OX=10090 GN=Fkbp1a PE=1 SV=2	12.963	1	1	1	108	11.915	8.16	96.6	98.9	114.5
Q08775	Runx2	Runt-related transcription factor 2 OS=Mus musculus OX=10090 GN=Runx2 PE=1 SV=2	1.15321	1	5	1	607	66.163	9.29	93.8	101.6	106.5
Q6Y5D8	Arhgap10	Rho GTPase-activating protein 10 OS=Mus musculus OX=10090 GN=Arhgap10 PE=1 SV=2	0.890585	1	1	1	786	89.309	7.18	94.7	98.9	114.3
Q9CRC9	Gnpda2	Glucosamine-6-phosphate isomerase 2 OS=Mus musculus OX=10090 GN=Gnpda2 PE=1 SV=1	5.7971	1	1	1	276	31.064	6.9	98.2	104.7	97.2
P97333	Nrp1	Neuropilin-1 OS=Mus musculus OX=10090 GN=Nrp1 PE=1 SV=2	1.73348	2	4	2	923	102.935	5.9	100.2	106.4	92.3
P59383	Lrrn4	Leucine-rich repeat neuronal protein 4 OS=Mus musculus OX=10090 GN=Lrrn4 PE=1 SV=2	3.41064	3	5	3	733	80.438	6.79	98.4	105.1	95.9
Q9D939	Sult1c2	Sulfotransferase 1C2 OS=Mus musculus OX=10090 GN=Sult1c2 PE=1 SV=1	7.09459	1	1	1	296	34.93	7.83	102.7	104.6	97.3
P43137	Reg1	Lithostathine-1 OS=Mus musculus OX=10090 GN=Reg1 PE=1 SV=1	10.303	1	1	1	165	18.507	6.51	101.2	102.9	102.2
P49182	Serpind1	Heparin cofactor 2 OS=Mus musculus OX=10090 GN=Serpind1 PE=1 SV=1	45.8159	19	172	19	478	54.462	7.34	98.3	102	104.6
P31809	Ceacam1	Carcinoembryonic antigen-related cell adhesion molecule 1 OS=Mus musculus OX=10090 GN=Ceacam1 PE=1 SV=1	6.14203	2	2	2	521	56.981	5.58	100.7	102.2	104
Q5I012	Slc38a10	Putative sodium-coupled neutral amino acid transporter 10 OS=Mus musculus OX=10090 GN=Slc38a10 PE=1 SV=2	1.19266	1	1	1	1090	117.12	5.96	94	97.4	117.9
O89020	Afm	Afamin OS=Mus musculus OX=10090 GN=Afm PE=1 SV=2	62.3355	37	499	37	608	69.334	5.78	95.9	99.6	111.4
O08538	Angpt1	Angiopoietin-1 OS=Mus musculus OX=10090 GN=Angpt1 PE=1 SV=2	3.41365	2	2	2	498	57.482	6.76	94.4	106.8	90.3
Q8VCG4	C8g	Complement component C8 gamma chain OS=Mus musculus OX=10090 GN=C8g PE=1 SV=1	73.7624	11	157	11	202	22.494	9.25	101.2	106.1	92.3
Q9CQF9	Pcyox1	Prenylcysteine oxidase OS=Mus musculus OX=10090 GN=Pcyox1 PE=1 SV=1	24.9505	9	28	9	505	56.459	6.92	96	100.2	109.4
Q63918	Cavin2	Caveolae-associated protein 2 OS=Mus musculus OX=10090 GN=Cavin2 PE=1 SV=3	2.15311	1	1	1	418	46.735	5.21	94.7	96.6	119.7
Q8CG16	C1ra	Complement C1r-A subcomponent OS=Mus musculus OX=10090 GN=C1ra PE=1 SV=1	30.8345	18	72	18	707	80.022	5.66	99.5	104.9	95.6
Q8R242	Ctbs	Di-N-acetylchitobiase OS=Mus musculus OX=10090 GN=Ctbs PE=1 SV=2	21.3115	6	13	6	366	41.268	5.6	95.6	100.1	109.2
Q06770	Serpina6	Corticosteroid-binding globulin OS=Mus musculus OX=10090 GN=Serpina6 PE=1 SV=1	32.4937	13	168	13	397	44.74	5.24	88	91.7	133.6
P97321	Fap	Prolyl endopeptidase FAP OS=Mus musculus OX=10090 GN=Fap PE=1 SV=1	19.5795	13	27	13	761	87.889	7.08	96.1	100.3	108.6
O55131	2019-09-07	Septin-7 OS=Mus musculus OX=10090 GN=Sept7 PE=1 SV=1	1.6055	1	1	1	436	50.518	8.57	98.1	102.5	102.1
Q62000	Ogn	Mimecan OS=Mus musculus OX=10090 GN=Ogn PE=1 SV=1	7.71812	2	3	2	298	33.991	5.74	94.5	101.4	105.2
Q60847	Col12a1	Collagen alpha-1(XII) chain OS=Mus musculus OX=10090 GN=Col12a1 PE=2 SV=3	2.05128	6	6	6	3120	340.004	5.64	97.1	101	106.3
P35700	Prdx1	Peroxiredoxin-1 OS=Mus musculus OX=10090 GN=Prdx1 PE=1 SV=1	30.6533	6	13	6	199	22.162	8.12	100.2	105.4	93.4
Q8QZR4	Oaf	Out at first protein homolog OS=Mus musculus OX=10090 GN=Oaf PE=2 SV=1	14.8936	4	6	4	282	31.504	7.37	99	103.1	100
P23953	Ces1c	Carboxylesterase 1C OS=Mus musculus OX=10090 GN=Ces1c PE=1 SV=4	43.6823	21	643	18	554	61.017	5.06	91	94.8	124.1
P97298	Serpinf1	Pigment epithelium-derived factor OS=Mus musculus OX=10090 GN=Serpinf1 PE=1 SV=2	47.2422	19	115	19	417	46.205	6.98	99.1	102.6	101.4
O08677	Kng1	Kininogen-1 OS=Mus musculus OX=10090 GN=Kng1 PE=1 SV=1	39.0318	23	554	23	661	73.056	6.54	95.5	101.2	105.2
P20060	Hexb	Beta-hexosaminidase subunit beta OS=Mus musculus OX=10090 GN=Hexb PE=1 SV=2	6.52985	4	4	4	536	61.077	8.12	94.6	101.4	104.5
O54819	Tfpi	Tissue factor pathway inhibitor OS=Mus musculus OX=10090 GN=Tfpi PE=2 SV=1	18.6275	6	11	6	306	34.964	8.4	93.3	97.3	116.5
Q61830	Mrc1	Macrophage mannose receptor 1 OS=Mus musculus OX=10090 GN=Mrc1 PE=1 SV=2	5.42582	6	6	6	1456	164.874	6.83	97.8	101.6	103.8
P16882	Ghr	Growth hormone receptor OS=Mus musculus OX=10090 GN=Ghr PE=1 SV=1	10.7692	5	8	5	650	72.737	4.86	98.5	102.9	99.9
P11438	Lamp1	Lysosome-associated membrane glycoprotein 1 OS=Mus musculus OX=10090 GN=Lamp1 PE=1 SV=2	5.66502	2	3	2	406	43.837	8.4	93.1	106.3	89.8
B2RXS4	Plxnb2	Plexin-B2 OS=Mus musculus OX=10090 GN=Plxnb2 PE=1 SV=1	1.9544	3	3	3	1842	206.099	5.87	97.8	102	102.3
Q8VED9	Lgalsl	Galectin-related protein OS=Mus musculus OX=10090 GN=Lgalsl PE=1 SV=1	5.23256	1	1	1	172	18.944	5.35	90.9	94.9	122.9
P04186	Cfb	Complement factor B OS=Mus musculus OX=10090 GN=Cfb PE=1 SV=2	54.2707	39	532	39	761	84.951	7.37	99.2	102.4	101.1
P07146	Prss2	Anionic trypsin-2 OS=Mus musculus OX=10090 GN=Prss2 PE=1 SV=1	8.13008	1	2	1	246	26.187	4.63	100.3	100.9	105.3
P04939	Mup3	Major urinary protein 3 OS=Mus musculus OX=10090 GN=Mup3 PE=1 SV=1	54.8913	10	82	4	184	21.451	4.81	100.8	104	96.4
Q64739	Col11a2	Collagen alpha-2(XI) chain OS=Mus musculus OX=10090 GN=Col11a2 PE=2 SV=3	0.633641	1	1	1	1736	171.431	6.48	89.8	98.6	111.6
Q9ERH6	Moap1	Modulator of apoptosis 1 OS=Mus musculus OX=10090 GN=Moap1 PE=1 SV=1	3.125	1	7	1	352	39.379	6.13	102.5	108.6	82.3
Q80YC5	F12	Coagulation factor XII OS=Mus musculus OX=10090 GN=F12 PE=1 SV=2	26.1307	14	89	14	597	65.658	6.84	97.2	100.3	106.4
Q9D7Q1	Chit1	Chitotriosidase-1 OS=Mus musculus OX=10090 GN=Chit1 PE=1 SV=2	4.31034	2	2	2	464	51.079	5.96	99.6	102.9	98.8
P07361	Orm2	Alpha-1-acid glycoprotein 2 OS=Mus musculus OX=10090 GN=Orm2 PE=1 SV=1	24.6377	6	264	3	207	23.828	5.45	109.9	111.7	72.7
Q60994	Adipoq	Adiponectin OS=Mus musculus OX=10090 GN=Adipoq PE=1 SV=2	24.6964	5	40	5	247	26.792	5.57	92.4	94.5	123.1
P26618	Pdgfra	Platelet-derived growth factor receptor alpha OS=Mus musculus OX=10090 GN=Pdgfra PE=1 SV=3	5.05051	5	9	5	1089	122.606	5.15	98.5	101.9	101.4
O55111	Dsg2	Desmoglein-2 OS=Mus musculus OX=10090 GN=Dsg2 PE=1 SV=3	8.82353	7	9	7	1122	122.309	5.3	94.7	98.9	110
O09159	Man2b1	Lysosomal alpha-mannosidase OS=Mus musculus OX=10090 GN=Man2b1 PE=1 SV=4	24.8766	20	46	20	1013	114.576	8.13	99.7	102.8	98.3
P16406	Enpep	Glutamyl aminopeptidase OS=Mus musculus OX=10090 GN=Enpep PE=1 SV=1	4.2328	3	3	3	945	107.888	5.44	94	99.2	108.9
O70138	Mmp8	Neutrophil collagenase OS=Mus musculus OX=10090 GN=Mmp8 PE=2 SV=2	1.50538	1	1	1	465	53.092	7.03	100.6	104.7	92.6
P27656	Lipc	Hepatic triacylglycerol lipase OS=Mus musculus OX=10090 GN=Lipc PE=2 SV=2	8.23529	3	4	3	510	57.352	8.09	96.4	99.1	109
Q9WUU7	Ctsz	Cathepsin Z OS=Mus musculus OX=10090 GN=Ctsz PE=1 SV=1	24.8366	7	11	7	306	33.974	6.6	98.4	102.3	99.4
P33434	Mmp2	72 kDa type IV collagenase OS=Mus musculus OX=10090 GN=Mmp2 PE=1 SV=1	32.6284	18	38	18	662	74.055	5.53	99.1	100.7	104.1
Q00623	Apoa1	Apolipoprotein A-I OS=Mus musculus OX=10090 GN=Apoa1 PE=1 SV=2	81.0606	30	1553	30	264	30.597	5.73	90.8	96.9	115.2
P06801	Me1	NADP-dependent malic enzyme OS=Mus musculus OX=10090 GN=Me1 PE=1 SV=2	16.4336	8	12	8	572	63.913	7.44	99.8	101.6	101.3
Q61508	Ecm1	Extracellular matrix protein 1 OS=Mus musculus OX=10090 GN=Ecm1 PE=1 SV=2	20.0358	10	17	10	559	62.792	6.8	96.8	100.8	103.6
Q61239	Fnta	Protein farnesyltransferase/geranylgeranyltransferase type-1 subunit alpha OS=Mus musculus OX=10090 GN=Fnta PE=1 SV=1	3.97878	1	2	1	377	43.986	4.93	98.3	101.8	100.6
P13609	Srgn	Serglycin OS=Mus musculus OX=10090 GN=Srgn PE=1 SV=1	28.9474	2	17	2	152	16.701	4.41	94.3	101.8	100.5
P50516	Atp6v1a	V-type proton ATPase catalytic subunit A OS=Mus musculus OX=10090 GN=Atp6v1a PE=1 SV=2	2.91734	1	1	1	617	68.283	5.58	104.5	104.8	91.6
Q61171	Prdx2	Peroxiredoxin-2 OS=Mus musculus OX=10090 GN=Prdx2 PE=1 SV=3	38.8889	8	39	8	198	21.765	5.41	98.4	101.4	101.6
P05532	Kit	Mast/stem cell growth factor receptor Kit OS=Mus musculus OX=10090 GN=Kit PE=1 SV=3	2.55363	2	2	2	979	109.273	7.21	95.5	100.3	104.8
O88393	Tgfbr3	Transforming growth factor beta receptor type 3 OS=Mus musculus OX=10090 GN=Tgfbr3 PE=1 SV=1	2.58824	2	2	2	850	93.769	6	99.6	100.4	104.5
P00688	Amy2	Pancreatic alpha-amylase OS=Mus musculus OX=10090 GN=Amy2 PE=1 SV=2	22.6378	10	31	4	508	57.282	7.28	98.7	100.8	103.2
Q9QUR6	Prep	Prolyl endopeptidase OS=Mus musculus OX=10090 GN=Prep PE=1 SV=1	1.12676	1	1	1	710	80.7	5.73	98.5	102.7	97.7
Q9CXI5	Manf	Mesencephalic astrocyte-derived neurotrophic factor OS=Mus musculus OX=10090 GN=Manf PE=1 SV=1	8.37989	1	1	1	179	20.361	8.07	112.5	103.3	95.6
Q00724	Rbp4	Retinol-binding protein 4 OS=Mus musculus OX=10090 GN=Rbp4 PE=1 SV=2	59.204	9	44	9	201	23.191	5.99	92.2	96.2	116.4
O88783	F5	Coagulation factor V OS=Mus musculus OX=10090 GN=F5 PE=1 SV=1	23.8662	49	132	49	2183	247.076	6.05	100.4	101.4	100.9
Q03311	Bche	Cholinesterase OS=Mus musculus OX=10090 GN=Bche PE=1 SV=2	22.0564	12	28	12	603	68.418	7.25	93	94	122.8
Q09200	B4galnt1	Beta-1,4 N-acetylgalactosaminyltransferase 1 OS=Mus musculus OX=10090 GN=B4galnt1 PE=1 SV=1	2.06379	1	1	1	533	59.175	8.59	97.6	96.5	115.4
P11352	Gpx1	Glutathione peroxidase 1 OS=Mus musculus OX=10090 GN=Gpx1 PE=1 SV=2	19.403	3	7	3	201	22.316	7.21	97.2	99.6	106.2
Q9Z0M6	Cd97	CD97 antigen OS=Mus musculus OX=10090 GN=Cd97 PE=1 SV=2	1.46699	1	1	1	818	90.354	7.39	97.7	99	107.7
P02088	Hbb-b1	Hemoglobin subunit beta-1 OS=Mus musculus OX=10090 GN=Hbb-b1 PE=1 SV=2	59.8639	9	470	9	147	15.83	7.65	99.8	101.8	99.4
P47791	Gsr	Glutathione reductase, mitochondrial OS=Mus musculus OX=10090 GN=Gsr PE=1 SV=3	6.2	3	4	3	500	53.629	7.99	98.7	100.4	103.4
P47878	Igfbp3	Insulin-like growth factor-binding protein 3 OS=Mus musculus OX=10090 GN=Igfbp3 PE=2 SV=2	22.9452	8	18	8	292	31.666	8.38	97.8	99.7	105.3
P11859	Agt	Angiotensinogen OS=Mus musculus OX=10090 GN=Agt PE=1 SV=1	31.8658	13	139	13	477	51.958	5.44	98.8	100	104.3
Q8BHC0	Lyve1	Lymphatic vessel endothelial hyaluronic acid receptor 1 OS=Mus musculus OX=10090 GN=Lyve1 PE=1 SV=1	15.4088	4	6	4	318	34.551	8.03	99	100.6	102.6
P35175	Stfa1	Stefin-1 OS=Mus musculus OX=10090 GN=Stfa1 PE=3 SV=1	19.5876	2	3	2	97	10.999	6.29	100.8	103.9	92.9
Q8CI94	Pygb	Glycogen phosphorylase, brain form OS=Mus musculus OX=10090 GN=Pygb PE=1 SV=3	3.91459	3	4	1	843	96.668	6.73	84.3	88.8	137.4
Q9DC11	Plxdc2	Plexin domain-containing protein 2 OS=Mus musculus OX=10090 GN=Plxdc2 PE=1 SV=1	7.35849	5	7	5	530	59.578	6.6	99	101.6	99.6
Q61581	Igfbp7	Insulin-like growth factor-binding protein 7 OS=Mus musculus OX=10090 GN=Igfbp7 PE=1 SV=3	2.4911	1	1	1	281	28.951	8.31	102.4	100.7	102.2
P97873	Loxl1	Lysyl oxidase homolog 1 OS=Mus musculus OX=10090 GN=Loxl1 PE=2 SV=3	5.93081	3	3	3	607	66.465	7.33	97.7	100.7	101.9
Q9CQW3	Proz	Vitamin K-dependent protein Z OS=Mus musculus OX=10090 GN=Proz PE=1 SV=1	23.3083	7	67	7	399	44.275	5.9	97.9	99.5	105.4
Q3UV17	Krt76	Keratin, type II cytoskeletal 2 oral OS=Mus musculus OX=10090 GN=Krt76 PE=1 SV=1	5.38721	4	12	1	594	62.806	8.43	97.9	100.3	103
Q01339	Apoh	Beta-2-glycoprotein 1 OS=Mus musculus OX=10090 GN=Apoh PE=1 SV=1	58.5507	21	331	21	345	38.593	8.22	96.9	98.3	108.9
Q8R2Y2	Mcam	Cell surface glycoprotein MUC18 OS=Mus musculus OX=10090 GN=Mcam PE=1 SV=1	6.17284	3	4	3	648	71.501	5.83	94	99.5	105.3
P62137	Ppp1ca	Serine/threonine-protein phosphatase PP1-alpha catalytic subunit OS=Mus musculus OX=10090 GN=Ppp1ca PE=1 SV=1	13.0303	3	3	3	330	37.516	6.33	98	100.6	101.9
P09813	Apoa2	Apolipoprotein A-II OS=Mus musculus OX=10090 GN=Apoa2 PE=1 SV=2	43.1373	4	203	4	102	11.302	7.18	89.1	95.4	117.2
P70375	F7	Coagulation factor VII OS=Mus musculus OX=10090 GN=F7 PE=1 SV=1	26.009	11	32	11	446	50.244	6.64	97.7	100.5	101.9
P04919	Slc4a1	Band 3 anion transport protein OS=Mus musculus OX=10090 GN=Slc4a1 PE=1 SV=1	0.968784	1	2	1	929	103.07	5.45	94.9	95.5	116.7
P18337	Sell	L-selectin OS=Mus musculus OX=10090 GN=Sell PE=1 SV=1	11.828	4	10	4	372	42.26	6.67	93.7	100.2	102.7
Q8BH35	C8b	Complement component C8 beta chain OS=Mus musculus OX=10090 GN=C8b PE=1 SV=1	52.6316	28	380	28	589	66.186	7.77	103.9	104.8	88.9
Q05909	Ptprg	Receptor-type tyrosine-protein phosphatase gamma OS=Mus musculus OX=10090 GN=Ptprg PE=1 SV=1	3.25936	5	13	5	1442	161.141	6.46	94.8	96.7	112.9
P29788	Vtn	Vitronectin OS=Mus musculus OX=10090 GN=Vtn PE=1 SV=2	34.728	15	185	15	478	54.814	5.88	99.5	101.2	99.5
P00920	Ca2	Carbonic anhydrase 2 OS=Mus musculus OX=10090 GN=Ca2 PE=1 SV=4	53.8462	10	40	10	260	29.015	7.01	99.8	101.3	99.2
P10605	Ctsb	Cathepsin B OS=Mus musculus OX=10090 GN=Ctsb PE=1 SV=2	40.708	13	52	13	339	37.256	5.91	98.4	99.4	104.9
Q61702	Itih1	Inter-alpha-trypsin inhibitor heavy chain H1 OS=Mus musculus OX=10090 GN=Itih1 PE=1 SV=2	40.1323	33	268	33	907	101.004	6.96	99.3	100.1	102.7
Q62009	Postn	Periostin OS=Mus musculus OX=10090 GN=Postn PE=1 SV=2	34.0095	22	61	22	838	93.085	7.53	99.4	99.5	104.2
Q8K182	C8a	Complement component C8 alpha chain OS=Mus musculus OX=10090 GN=C8a PE=1 SV=1	60.9881	34	394	34	587	66.038	6.54	103.5	104.5	89.1
Q9QUN9	Dkk3	Dickkopf-related protein 3 OS=Mus musculus OX=10090 GN=Dkk3 PE=2 SV=1	24.9284	6	9	6	349	38.363	4.54	98.3	99.2	104.7
P70274	Selenop	Selenoprotein P OS=Mus musculus OX=10090 GN=Selenop PE=1 SV=3	29.7368	12	76	12	380	42.689	7.09	99.4	100	102.2
P54726	Rad23a	UV excision repair protein RAD23 homolog A OS=Mus musculus OX=10090 GN=Rad23a PE=1 SV=2	4.6832	1	1	1	363	39.682	4.58	91	95.8	114.6
O08795	Prkcsh	Glucosidase 2 subunit beta OS=Mus musculus OX=10090 GN=Prkcsh PE=1 SV=1	1.53551	1	1	1	521	58.756	4.46	95.5	97.6	109.1
P28798	Grn	Granulins OS=Mus musculus OX=10090 GN=Grn PE=1 SV=2	20.8829	9	28	9	589	63.413	6.8	103.9	103.4	91.8
Q91ZX7	Lrp1	Prolow-density lipoprotein receptor-related protein 1 OS=Mus musculus OX=10090 GN=Lrp1 PE=1 SV=1	5.54455	25	34	25	4545	504.411	5.36	99.4	99.8	102.3
Q9DD06	Rarres2	Retinoic acid receptor responder protein 2 OS=Mus musculus OX=10090 GN=Rarres2 PE=1 SV=1	17.284	2	2	2	162	18.338	9.2	99.7	101.1	98.4
P97290	Serping1	Plasma protease C1 inhibitor OS=Mus musculus OX=10090 GN=Serping1 PE=1 SV=3	35.7143	15	202	15	504	55.549	6.29	97.4	97.7	108.2
P28474	Adh5	Alcohol dehydrogenase class-3 OS=Mus musculus OX=10090 GN=Adh5 PE=1 SV=3	2.13904	1	1	1	374	39.522	7.25	98.1	96.5	111.6
P11835	Itgb2	Integrin beta-2 OS=Mus musculus OX=10090 GN=Itgb2 PE=1 SV=2	5.18807	4	4	4	771	84.97	7.12	97.4	99	104.1
Q61233	Lcp1	Plastin-2 OS=Mus musculus OX=10090 GN=Lcp1 PE=1 SV=4	41.9458	22	43	21	627	70.105	5.33	96.5	95.9	113.3
Q9WVJ3	Cpq	Carboxypeptidase Q OS=Mus musculus OX=10090 GN=Cpq PE=1 SV=1	23.617	9	26	9	470	51.78	6.21	98.8	97.9	107.1
P28654	Dcn	Decorin OS=Mus musculus OX=10090 GN=Dcn PE=1 SV=1	1.9774	1	1	1	354	39.784	8.68	95.5	96.2	112
Q6S5C2	Gnptg	N-acetylglucosamine-1-phosphotransferase subunit gamma OS=Mus musculus OX=10090 GN=Gnptg PE=1 SV=1	12.0521	3	7	3	307	34.147	6.92	99	98.2	106.1
P17047	Lamp2	Lysosome-associated membrane glycoprotein 2 OS=Mus musculus OX=10090 GN=Lamp2 PE=1 SV=2	7.71084	3	5	3	415	45.652	7.39	98.6	98.4	105.2
P06683	C9	Complement component C9 OS=Mus musculus OX=10090 GN=C9 PE=1 SV=2	48.3577	27	301	27	548	61.962	5.78	105.4	104.2	87.8
P50247	Ahcy	Adenosylhomocysteinase OS=Mus musculus OX=10090 GN=Ahcy PE=1 SV=3	4.86111	2	2	2	432	47.657	6.54	99.7	104.9	85.7
Q61730	Il1rap	Interleukin-1 receptor accessory protein OS=Mus musculus OX=10090 GN=Il1rap PE=1 SV=1	31.4035	18	161	18	570	65.699	7.77	97.8	96.7	110.1
Q61838	Pzp	Pregnancy zone protein OS=Mus musculus OX=10090 GN=Pzp PE=1 SV=3	60.2007	70	3630	68	1495	165.748	6.68	96.4	97.1	108.9
Q91VC4	Plvap	Plasmalemma vesicle-associated protein OS=Mus musculus OX=10090 GN=Plvap PE=1 SV=1	2.05479	1	1	1	438	49.902	8.4	104.1	98.6	104.4
Q80TE7	Lrrc7	Leucine-rich repeat-containing protein 7 OS=Mus musculus OX=10090 GN=Lrrc7 PE=1 SV=2	1.00671	1	1	1	1490	166.796	6.61	104.4	102.6	92
Q9DBD0	Ica	Inhibitor of carbonic anhydrase OS=Mus musculus OX=10090 GN=Ica PE=1 SV=1	60.4286	45	334	45	700	76.715	7.25	99.7	99.1	102.6
Q9JKR6	Hyou1	Hypoxia up-regulated protein 1 OS=Mus musculus OX=10090 GN=Hyou1 PE=1 SV=1	9.20921	6	8	6	999	111.112	5.19	99	99.1	102.5
Q05793	Hspg2	Basement membrane-specific heparan sulfate proteoglycan core protein OS=Mus musculus OX=10090 GN=Hspg2 PE=1 SV=1	0.728352	2	2	2	3707	398.039	6.32	101.4	101.1	96.2
P39039	Mbl1	Mannose-binding protein A OS=Mus musculus OX=10090 GN=Mbl1 PE=1 SV=1	52.3013	10	47	8	239	25.38	7.61	98.4	98.5	104.1
P03953	Cfd	Complement factor D OS=Mus musculus OX=10090 GN=Cfd PE=1 SV=1	39.7683	6	54	6	259	28.039	6.67	100	98.8	103
P16301	Lcat	Phosphatidylcholine-sterol acyltransferase OS=Mus musculus OX=10090 GN=Lcat PE=1 SV=2	25.5708	10	58	10	438	49.715	6.43	95.5	97.3	107.5
O88200	Clec11a	C-type lectin domain family 11 member A OS=Mus musculus OX=10090 GN=Clec11a PE=1 SV=1	22.561	7	17	7	328	36.429	5	100.7	100.6	97.5
P18242	Ctsd	Cathepsin D OS=Mus musculus OX=10090 GN=Ctsd PE=1 SV=1	33.1707	11	29	11	410	44.925	7.15	100.2	99.1	102
Q91V98	Cd248	Endosialin OS=Mus musculus OX=10090 GN=Cd248 PE=1 SV=1	3.52941	3	3	3	765	81.761	5.66	101.2	98.8	102.9
Q9CZT5	Vasn	Vasorin OS=Mus musculus OX=10090 GN=Vasn PE=2 SV=2	7.13224	5	9	5	673	72.216	7.08	97.8	98.8	102.8
P48025	Syk	Tyrosine-protein kinase SYK OS=Mus musculus OX=10090 GN=Syk PE=1 SV=2	2.38474	1	1	1	629	71.331	7.88	95.6	95.7	111.9
Q9Z1T2	Thbs4	Thrombospondin-4 OS=Mus musculus OX=10090 GN=Thbs4 PE=1 SV=1	28.1412	18	35	17	963	106.299	4.67	102	101.5	94.4
P55284	Cdh5	Cadherin-5 OS=Mus musculus OX=10090 GN=Cdh5 PE=1 SV=2	17.0918	12	37	12	784	87.848	5.3	102.4	99.4	100.7
Q8CF98	Colec10	Collectin-10 OS=Mus musculus OX=10090 GN=Colec10 PE=2 SV=1	8.30325	2	3	2	277	30.504	7.33	100	96.6	109.1
P15532	Nme1	Nucleoside diphosphate kinase A OS=Mus musculus OX=10090 GN=Nme1 PE=1 SV=1	36.8421	5	10	1	152	17.197	7.37	102.9	96.2	110.3
P70663	Sparcl1	SPARC-like protein 1 OS=Mus musculus OX=10090 GN=Sparcl1 PE=1 SV=3	32.3077	17	36	17	650	72.243	4.6	98.9	96.9	108.1
O08742	Gp5	Platelet glycoprotein V OS=Mus musculus OX=10090 GN=Gp5 PE=1 SV=1	20.1058	10	45	10	567	63.428	8.97	98.7	100.9	96
Q60648	Gm2a	Ganglioside GM2 activator OS=Mus musculus OX=10090 GN=Gm2a PE=1 SV=2	7.77202	2	3	2	193	20.811	5.9	105.2	101.6	93.8
P05017	Igf1	Insulin-like growth factor I OS=Mus musculus OX=10090 GN=Igf1 PE=1 SV=2	17.6471	3	4	3	153	17.082	9.38	98.6	99.5	100.1
P04370	Mbp	Myelin basic protein OS=Mus musculus OX=10090 GN=Mbp PE=1 SV=2	4	1	1	1	250	27.151	9.58	95.5	102.7	90.4
P16294	F9	Coagulation factor IX OS=Mus musculus OX=10090 GN=F9 PE=2 SV=3	21.6561	10	32	10	471	52.944	5.44	102.3	99.6	99.6
Q61147	Cp	Ceruloplasmin OS=Mus musculus OX=10090 GN=Cp PE=1 SV=2	62.1112	61	758	61	1061	121.074	5.85	97.9	96.6	108.7
Q91V64	Isoc1	Isochorismatase domain-containing protein 1 OS=Mus musculus OX=10090 GN=Isoc1 PE=1 SV=1	12.1212	3	3	3	297	32.012	7.39	89.6	96.5	108.9
P06909	Cfh	Complement factor H OS=Mus musculus OX=10090 GN=Cfh PE=1 SV=2	62.8039	59	993	59	1234	139.047	6.99	102.6	101.1	94.8
Q9R1E6	Enpp2	Ectonucleotide pyrophosphatase/phosphodiesterase family member 2 OS=Mus musculus OX=10090 GN=Enpp2 PE=1 SV=3	15.4292	12	22	12	862	98.821	7.27	98.5	98.2	103.5
P26350	Ptma	Prothymosin alpha OS=Mus musculus OX=10090 GN=Ptma PE=1 SV=2	12.6126	1	1	1	111	12.247	3.79	99.1	101.3	93.9
P35455	Avp	Vasopressin-neurophysin 2-copeptin OS=Mus musculus OX=10090 GN=Avp PE=2 SV=1	5.35714	1	1	1	168	17.887	7.58	89.7	104.7	83.4
Q07456	Ambp	Protein AMBP OS=Mus musculus OX=10090 GN=Ambp PE=1 SV=2	39.255	13	105	13	349	39.004	6.32	100.2	99.2	99.6
O88947	F10	Coagulation factor X OS=Mus musculus OX=10090 GN=F10 PE=1 SV=1	33.4719	13	100	13	481	53.983	5.66	100.2	98.5	101.7
P40142	Tkt	Transketolase OS=Mus musculus OX=10090 GN=Tkt PE=1 SV=1	16.5329	8	10	8	623	67.588	7.5	97.8	97.6	104.3
Q8BHN3	Ganab	Neutral alpha-glucosidase AB OS=Mus musculus OX=10090 GN=Ganab PE=1 SV=1	6.46186	5	6	5	944	106.844	6.06	101.1	101.1	93.5
P26339	Chga	Chromogranin-A OS=Mus musculus OX=10090 GN=Chga PE=1 SV=1	11.4471	5	14	5	463	51.758	4.72	93.5	91.2	123.4
P13020	Gsn	Gelsolin OS=Mus musculus OX=10090 GN=Gsn PE=1 SV=3	60.5128	39	720	39	780	85.888	6.18	99.2	96.8	106.3
Q3TW96	Uap1l1	UDP-N-acetylhexosamine pyrophosphorylase-like protein 1 OS=Mus musculus OX=10090 GN=Uap1l1 PE=1 SV=1	1.38067	1	2	1	507	56.578	5.43	99.8	95.2	111.1
Q9R0M4	Podxl	Podocalyxin OS=Mus musculus OX=10090 GN=Podxl PE=1 SV=2	1.98807	1	1	1	503	53.356	4.97	96.3	97.7	103.3
P31786	Dbi	Acyl-CoA-binding protein OS=Mus musculus OX=10090 GN=Dbi PE=1 SV=2	39.0805	2	3	2	87	9.994	8.82	97.9	95.6	109.4
Q62356	Fstl1	Follistatin-related protein 1 OS=Mus musculus OX=10090 GN=Fstl1 PE=1 SV=2	14.0523	5	7	5	306	34.532	5.85	102.8	99.7	97.1
Q8BVI4	Qdpr	Dihydropteridine reductase OS=Mus musculus OX=10090 GN=Qdpr PE=1 SV=2	2.90456	1	1	1	241	25.554	7.81	102.2	96.9	105.4
Q64726	Azgp1	Zinc-alpha-2-glycoprotein OS=Mus musculus OX=10090 GN=Azgp1 PE=1 SV=2	52.1173	19	217	19	307	35.31	6.18	99.3	95.9	108.4
Q8C255	Dpep2	Dipeptidase 2 OS=Mus musculus OX=10090 GN=Dpep2 PE=1 SV=1	11.5063	4	7	4	478	52.631	7.08	98.5	95.7	109
Q60692	Psmb6	Proteasome subunit beta type-6 OS=Mus musculus OX=10090 GN=Psmb6 PE=1 SV=3	29.8319	6	9	6	238	25.362	5.11	101.9	97.8	102.5
P21180	C2	Complement C2 OS=Mus musculus OX=10090 GN=C2 PE=1 SV=2	34.2105	25	116	25	760	84.687	7.56	103	100.2	95
Q8K0D2	Habp2	Hyaluronan-binding protein 2 OS=Mus musculus OX=10090 GN=Habp2 PE=1 SV=2	24.7312	15	43	15	558	62.316	6.37	101.2	98.1	101.5
Q61477	Nbl1	Neuroblastoma suppressor of tumorigenicity 1 OS=Mus musculus OX=10090 GN=Nbl1 PE=1 SV=2	3.93258	1	2	1	178	19.094	4.93	102.7	97.6	102.8
Q62159	Rhoc	Rho-related GTP-binding protein RhoC OS=Mus musculus OX=10090 GN=Rhoc PE=1 SV=2	5.69948	1	1	1	193	21.992	6.58	96.4	92.3	119
Q8C165	Pm20d1	N-fatty-acyl-amino acid synthase/hydrolase PM20D1 OS=Mus musculus OX=10090 GN=Pm20d1 PE=1 SV=1	3.97614	2	3	2	503	55.628	6.43	102.4	100.4	94.2
Q9CR33	Mansc1	MANSC domain-containing protein 1 OS=Mus musculus OX=10090 GN=Mansc1 PE=2 SV=1	3.62319	1	1	1	414	44.794	9.11	105.5	98.4	100.2
O09061	Psmb1	Proteasome subunit beta type-1 OS=Mus musculus OX=10090 GN=Psmb1 PE=1 SV=1	17.5	4	4	4	240	26.355	7.81	100.4	97.8	102
Q06890	Clu	Clusterin OS=Mus musculus OX=10090 GN=Clu PE=1 SV=1	43.5268	23	296	23	448	51.623	5.67	102.5	99.4	97.1
Q64323	Piga	N-acetylglucosaminyl-phosphatidylinositol biosynthetic protein OS=Mus musculus OX=10090 GN=Piga PE=2 SV=1	1.4433	1	5	1	485	54.434	8.27	99.6	94.1	113.2
P01897	H2-L	H-2 class I histocompatibility antigen, L-D alpha chain OS=Mus musculus OX=10090 GN=H2-L PE=1 SV=2	15.7459	6	36	2	362	40.685	6.25	93	95.6	108.6
P14152	Mdh1	Malate dehydrogenase, cytoplasmic OS=Mus musculus OX=10090 GN=Mdh1 PE=1 SV=3	25.4491	8	18	8	334	36.488	6.58	102.6	98.7	99
Q91XA2	Golm1	Golgi membrane protein 1 OS=Mus musculus OX=10090 GN=Golm1 PE=1 SV=2	2.29008	1	1	1	393	44.299	5.27	100.5	98.2	100.4
P49722	Psma2	Proteasome subunit alpha type-2 OS=Mus musculus OX=10090 GN=Psma2 PE=1 SV=3	20.0855	3	7	3	234	25.91	7.43	100.1	96.2	106.2
P14426	H2-D1	H-2 class I histocompatibility antigen, D-K alpha chain OS=Mus musculus OX=10090 GN=H2-D1 PE=1 SV=1	16.0221	5	18	1	362	40.594	5.47	95.4	88.9	128.4
P09528	Fth1	Ferritin heavy chain OS=Mus musculus OX=10090 GN=Fth1 PE=1 SV=2	38.4615	6	8	6	182	21.053	5.88	100.5	97.5	102
P29391	Ftl1	Ferritin light chain 1 OS=Mus musculus OX=10090 GN=Ftl1 PE=1 SV=2	39.8907	6	11	6	183	20.789	6	101.4	96.2	105.6
Q61559	Fcgrt	IgG receptor FcRn large subunit p51 OS=Mus musculus OX=10090 GN=Fcgrt PE=1 SV=1	1.91781	1	1	1	365	40.067	5.29	95.7	96.2	105.6
O89103	Cd93	Complement component C1q receptor OS=Mus musculus OX=10090 GN=Cd93 PE=1 SV=1	7.91925	4	5	4	644	69.309	5.07	99.8	96.2	105.4
P97798	Neo1	Neogenin OS=Mus musculus OX=10090 GN=Neo1 PE=1 SV=1	0.669792	1	1	1	1493	163.058	6.47	98.4	98.6	98.1
O35930	Gp1ba	Platelet glycoprotein Ib alpha chain OS=Mus musculus OX=10090 GN=Gp1ba PE=1 SV=2	19.2098	12	60	12	734	80.005	5.87	98.2	94.3	111.1
O70362	Gpld1	Phosphatidylinositol-glycan-specific phospholipase D OS=Mus musculus OX=10090 GN=Gpld1 PE=1 SV=1	40.2628	29	253	29	837	93.196	7.12	95.4	92.3	117.2
Q08481	Pecam1	Platelet endothelial cell adhesion molecule OS=Mus musculus OX=10090 GN=Pecam1 PE=1 SV=1	1.10041	1	2	1	727	81.211	6.71	98	95.1	108.3
P61027	Rab10	Ras-related protein Rab-10 OS=Mus musculus OX=10090 GN=Rab10 PE=1 SV=1	14.5	3	4	1	200	22.527	8.38	95.9	91.7	118.6
Q9R1P4	Psma1	Proteasome subunit alpha type-1 OS=Mus musculus OX=10090 GN=Psma1 PE=1 SV=1	40.6844	11	22	11	263	29.528	6.46	98.7	94.6	109.6
Q61703	Itih2	Inter-alpha-trypsin inhibitor heavy chain H2 OS=Mus musculus OX=10090 GN=Itih2 PE=1 SV=1	37.315	32	299	32	946	105.861	7.27	99.5	94.8	108.9
P10852	Slc3a2	4F2 cell-surface antigen heavy chain OS=Mus musculus OX=10090 GN=Slc3a2 PE=1 SV=1	7.41445	3	3	3	526	58.3	5.91	97.3	93.5	112.8
Q8BGX7	Spidr	DNA repair-scaffolding protein OS=Mus musculus OX=10090 GN=Spidr PE=2 SV=1	0.750268	1	1	1	933	103.232	5.3	95.7	92.8	114.9
P01872	Ighm	Immunoglobulin heavy constant mu OS=Mus musculus OX=10090 GN=Ighm PE=1 SV=2	18.9427	8	18	8	454	49.94	7.01	92.5	92.5	115.8
Q9D7X3	Dusp3	Dual specificity protein phosphatase 3 OS=Mus musculus OX=10090 GN=Dusp3 PE=1 SV=1	23.2432	3	4	3	185	20.459	6.54	93.9	90.8	121
P70428	Ext2	Exostosin-2 OS=Mus musculus OX=10090 GN=Ext2 PE=1 SV=2	5.98886	3	4	3	718	82.012	6.65	98.3	98.2	98.1
P26928	Mst1	Hepatocyte growth factor-like protein OS=Mus musculus OX=10090 GN=Mst1 PE=2 SV=2	25.419	15	33	15	716	80.567	7.56	100.2	96.4	103.5
Q07968	F13b	Coagulation factor XIII B chain OS=Mus musculus OX=10090 GN=F13b PE=1 SV=2	46.4873	28	134	28	669	76.145	6.92	99.5	94.8	108.3
P98064	Masp1	Mannan-binding lectin serine protease 1 OS=Mus musculus OX=10090 GN=Masp1 PE=1 SV=2	35.6534	22	81	22	704	79.916	5.55	103.3	98.9	95.6
Q91WP0	Masp2	Mannan-binding lectin serine protease 2 OS=Mus musculus OX=10090 GN=Masp2 PE=1 SV=1	33.4307	22	107	22	685	75.468	6.07	101	96.9	101.8
P35917	Flt4	Vascular endothelial growth factor receptor 3 OS=Mus musculus OX=10090 GN=Flt4 PE=1 SV=1	17.168	17	28	17	1363	152.919	6.27	100.3	96.1	104.3
Q8BH27	Megf9	Multiple epidermal growth factor-like domains protein 9 OS=Mus musculus OX=10090 GN=Megf9 PE=2 SV=1	1.33333	1	1	1	600	62.79	5.47	103.1	94.4	109.3
O55234	Psmb5	Proteasome subunit beta type-5 OS=Mus musculus OX=10090 GN=Psmb5 PE=1 SV=3	15.5303	4	6	4	264	28.514	7.02	100.2	95.5	106
P20918	Plg	Plasminogen OS=Mus musculus OX=10090 GN=Plg PE=1 SV=3	69.9507	52	750	52	812	90.749	6.6	100.9	97	101.1
P51885	Lum	Lumican OS=Mus musculus OX=10090 GN=Lum PE=1 SV=2	37.574	12	159	12	338	38.241	6.43	102.2	97	101
Q08879	Fbln1	Fibulin-1 OS=Mus musculus OX=10090 GN=Fbln1 PE=1 SV=2	17.305	10	24	10	705	77.981	5.16	100.4	94.6	108.4
O09164	Sod3	Extracellular superoxide dismutase [Cu-Zn] OS=Mus musculus OX=10090 GN=Sod3 PE=1 SV=1	37.8486	7	33	7	251	27.375	6.84	97	94.4	108.9
Q9CPU0	Glo1	Lactoylglutathione lyase OS=Mus musculus OX=10090 GN=Glo1 PE=1 SV=3	8.15217	2	3	2	184	20.796	5.47	99.4	97.5	99.2
Q9R0G6	Comp	Cartilage oligomeric matrix protein OS=Mus musculus OX=10090 GN=Comp PE=1 SV=2	5.43046	4	13	3	755	82.289	4.64	104.8	99	94.4
Q60590	Orm1	Alpha-1-acid glycoprotein 1 OS=Mus musculus OX=10090 GN=Orm1 PE=1 SV=1	34.7826	9	364	6	207	23.88	5.85	104.9	100.6	89.5
Q05020	Apoc2	Apolipoprotein C-II OS=Mus musculus OX=10090 GN=Apoc2 PE=2 SV=1	30.9278	2	35	2	97	10.734	4.84	92.6	89.9	122.6
P97449	Anpep	Aminopeptidase N OS=Mus musculus OX=10090 GN=Anpep PE=1 SV=4	13.354	10	18	10	966	109.582	5.9	97.4	91.5	117.5
P48758	Cbr1	Carbonyl reductase [NADPH] 1 OS=Mus musculus OX=10090 GN=Cbr1 PE=1 SV=3	7.94224	2	2	2	277	30.622	8.31	101.3	96.8	101.1
Q8R422	Cd109	CD109 antigen OS=Mus musculus OX=10090 GN=Cd109 PE=1 SV=1	4.36893	4	4	4	1442	161.557	5.57	106.7	99.3	93.3
Q9JJN5	Cpn1	Carboxypeptidase N catalytic chain OS=Mus musculus OX=10090 GN=Cpn1 PE=1 SV=1	41.3567	14	106	14	457	51.813	8.28	98.7	93.4	111.4
P97300	Nptn	Neuroplastin OS=Mus musculus OX=10090 GN=Nptn PE=1 SV=3	2.267	1	2	1	397	44.345	7.74	101.2	97	99.7
P06745	Gpi	Glucose-6-phosphate isomerase OS=Mus musculus OX=10090 GN=Gpi PE=1 SV=4	16.3082	8	16	8	558	62.727	8.13	102.7	97.6	97.9
Q9DBB9	Cpn2	Carboxypeptidase N subunit 2 OS=Mus musculus OX=10090 GN=Cpn2 PE=1 SV=2	40.2194	17	132	17	547	60.441	5.88	98.6	93.8	109.7
P99026	Psmb4	Proteasome subunit beta type-4 OS=Mus musculus OX=10090 GN=Psmb4 PE=1 SV=1	25.3788	5	10	5	264	29.097	5.64	97.7	93.7	109.9
P26262	Klkb1	Plasma kallikrein OS=Mus musculus OX=10090 GN=Klkb1 PE=1 SV=2	50.627	33	306	33	638	71.336	8.02	99.8	94.6	107
O88998	Olfm1	Noelin OS=Mus musculus OX=10090 GN=Olfm1 PE=1 SV=1	12.9897	6	14	6	485	55.363	6.95	99.3	94.4	107.6
Q9R098	Hgfac	Hepatocyte growth factor activator OS=Mus musculus OX=10090 GN=Hgfac PE=1 SV=1	31.0873	17	64	17	653	70.522	7.03	100.3	95.4	104.5
P13634	Ca1	Carbonic anhydrase 1 OS=Mus musculus OX=10090 GN=Ca1 PE=1 SV=4	24.5211	6	18	6	261	28.313	6.96	98.8	96.4	101.4
Q06318	Scgb1a1	Uteroglobin OS=Mus musculus OX=10090 GN=Scgb1a1 PE=1 SV=1	18.75	2	6	2	96	10.512	6.49	95.2	88.8	124.8
Q8CIZ8	Vwf	von Willebrand factor OS=Mus musculus OX=10090 GN=Vwf PE=1 SV=2	12.0156	25	88	25	2813	309.063	5.5	102.6	97.6	97.5
P33587	Proc	Vitamin K-dependent protein C OS=Mus musculus OX=10090 GN=Proc PE=1 SV=2	37.3913	13	45	13	460	51.784	6.35	101	97.3	98.1
Q9ET66	Pi16	Peptidase inhibitor 16 OS=Mus musculus OX=10090 GN=Pi16 PE=1 SV=1	17.1779	7	26	7	489	52.632	4.73	104.5	97.1	98.6
O35664	Ifnar2	Interferon alpha/beta receptor 2 OS=Mus musculus OX=10090 GN=Ifnar2 PE=1 SV=2	6.43275	4	17	4	513	56.543	4.59	100.8	94.2	107.6
Q922K7	Nop2	Probable 28S rRNA (cytosine-C(5))-methyltransferase OS=Mus musculus OX=10090 GN=Nop2 PE=1 SV=1	0.882724	1	1	1	793	86.699	9.22	94.9	89.6	121.9
Q91X17	Umod	Uromodulin OS=Mus musculus OX=10090 GN=Umod PE=1 SV=1	14.3302	9	13	9	642	70.798	4.88	102.9	97.2	98.2
Q9WTR5	Cdh13	Cadherin-13 OS=Mus musculus OX=10090 GN=Cdh13 PE=1 SV=2	11.9048	7	9	7	714	78.137	5.12	100.4	94.4	106.7
P07309	Ttr	Transthyretin OS=Mus musculus OX=10090 GN=Ttr PE=1 SV=1	31.2925	5	35	5	147	15.766	6.16	60.9	58.3	218.4
P08607	C4bpa	C4b-binding protein OS=Mus musculus OX=10090 GN=C4bpa PE=1 SV=3	30.9168	12	139	12	469	51.49	7.15	102.6	96.2	100.4
P21460	Cst3	Cystatin-C OS=Mus musculus OX=10090 GN=Cst3 PE=1 SV=2	30.7143	4	20	4	140	15.521	9	102.3	95	104.2
Q91YI0	Asl	Argininosuccinate lyase OS=Mus musculus OX=10090 GN=Asl PE=1 SV=1	1.93966	1	1	1	464	51.707	6.96	100.7	97.5	96.3
P09036	Spink1	Serine protease inhibitor Kazal-type 1 OS=Mus musculus OX=10090 GN=Spink1 PE=1 SV=1	10	2	2	2	80	8.482	8	102.8	96.8	98.3
Q9WU78	Pdcd6ip	Programmed cell death 6-interacting protein OS=Mus musculus OX=10090 GN=Pdcd6ip PE=1 SV=3	2.07135	1	1	1	869	95.964	6.52	98.6	95.6	101.9
P13597	Icam1	Intercellular adhesion molecule 1 OS=Mus musculus OX=10090 GN=Icam1 PE=1 SV=1	25.8845	13	25	13	537	58.807	6.13	101.5	93.9	107.2
Q6ZPJ3	Ube2o	(E3-independent) E2 ubiquitin-conjugating enzyme UBE2O OS=Mus musculus OX=10090 GN=Ube2o PE=1 SV=3	1.1646	1	1	1	1288	140.746	5.06	106.4	95.2	103.1
Q11011	Npepps	Puromycin-sensitive aminopeptidase OS=Mus musculus OX=10090 GN=Npepps PE=1 SV=2	3.26087	2	2	2	920	103.26	5.9	103.4	94.8	104.4
P28828	Ptprm	Receptor-type tyrosine-protein phosphatase mu OS=Mus musculus OX=10090 GN=Ptprm PE=1 SV=2	0.550964	1	1	1	1452	163.549	6.68	111.6	101.2	84.1
Q5BKQ4	Pnliprp1	Inactive pancreatic lipase-related protein 1 OS=Mus musculus OX=10090 GN=Pnliprp1 PE=1 SV=2	1.69133	1	1	1	473	52.662	6.34	92.7	86.2	130.7
Q99KK7	Dpp3	Dipeptidyl peptidase 3 OS=Mus musculus OX=10090 GN=Dpp3 PE=1 SV=2	4.47154	2	3	2	738	82.846	5.38	96.6	95.5	101.7
Q8K0E8	Fgb	Fibrinogen beta chain OS=Mus musculus OX=10090 GN=Fgb PE=1 SV=1	43.4511	19	63	19	481	54.718	7.08	97.9	90.9	116
Q8BGZ7	Krt75	Keratin, type II cytoskeletal 75 OS=Mus musculus OX=10090 GN=Krt75 PE=1 SV=1	9.61887	6	19	1	551	59.704	8.31	99.7	94.3	105.2
Q8R146	Apeh	Acylamino-acid-releasing enzyme OS=Mus musculus OX=10090 GN=Apeh PE=1 SV=3	6.28415	5	5	5	732	81.529	5.59	103.9	97.7	94.5
Q9Z172	Sumo3	Small ubiquitin-related modifier 3 OS=Mus musculus OX=10090 GN=Sumo3 PE=1 SV=1	10.9091	1	1	1	110	12.422	5.96	103.3	96.2	99
Q9Z1R3	Apom	Apolipoprotein M OS=Mus musculus OX=10090 GN=Apom PE=1 SV=1	35.2632	7	106	7	190	21.259	6.52	97.7	91.5	113.8
Q60841	Reln	Reelin OS=Mus musculus OX=10090 GN=Reln PE=1 SV=3	0.202254	1	1	1	3461	387.246	5.73	110.1	96	99.6
P58389	Ptpa	Serine/threonine-protein phosphatase 2A activator OS=Mus musculus OX=10090 GN=Ptpa PE=1 SV=1	3.09598	1	1	1	323	36.687	6.39	99.8	95.9	100
P28665	Mug1	Murinoglobulin-1 OS=Mus musculus OX=10090 GN=Mug1 PE=1 SV=3	57.9268	71	2524	47	1476	165.193	6.42	103.4	96.9	96.8
P61087	Ube2k	Ubiquitin-conjugating enzyme E2 K OS=Mus musculus OX=10090 GN=Ube2k PE=1 SV=3	6	1	1	1	200	22.393	5.44	100.8	95.9	99.8
O70165	Fcn1	Ficolin-1 OS=Mus musculus OX=10090 GN=Fcn1 PE=1 SV=1	25.4491	9	60	9	334	36.275	6.52	101.8	94.1	105.4
Q61704	Itih3	Inter-alpha-trypsin inhibitor heavy chain H3 OS=Mus musculus OX=10090 GN=Itih3 PE=1 SV=3	30.3712	23	202	23	889	99.296	6.05	105.5	97.7	94
Q9JHJ8	Icoslg	ICOS ligand OS=Mus musculus OX=10090 GN=Icoslg PE=1 SV=1	3.41615	1	2	1	322	35.937	7.91	99.6	93.1	108.4
P09055	Itgb1	Integrin beta-1 OS=Mus musculus OX=10090 GN=Itgb1 PE=1 SV=1	7.01754	4	4	4	798	88.173	5.94	100.9	93.6	106.7
P10630	Eif4a2	Eukaryotic initiation factor 4A-II OS=Mus musculus OX=10090 GN=Eif4a2 PE=1 SV=2	3.4398	1	1	1	407	46.373	5.48	99.2	97.8	93.4
P29699	Ahsg	Alpha-2-HS-glycoprotein OS=Mus musculus OX=10090 GN=Ahsg PE=1 SV=1	55.0725	11	349	11	345	37.302	6.51	103.3	96.8	96.6
P07743	Bpifa2	BPI fold-containing family A member 2 OS=Mus musculus OX=10090 GN=Bpifa2 PE=1 SV=1	18.7234	4	10	4	235	24.738	5.01	98.3	89.9	118
Q9Z0M9	Il18bp	Interleukin-18-binding protein OS=Mus musculus OX=10090 GN=Il18bp PE=1 SV=2	12.4352	2	7	2	193	21.244	8.12	101.6	94.2	104.4
Q61316	Hspa4	Heat shock 70 kDa protein 4 OS=Mus musculus OX=10090 GN=Hspa4 PE=1 SV=1	18.9061	14	17	14	841	94.073	5.24	102.7	95.4	100.6
Q9WV32	Arpc1b	Actin-related protein 2/3 complex subunit 1B OS=Mus musculus OX=10090 GN=Arpc1b PE=1 SV=4	2.15054	1	1	1	372	41.037	8.35	99.2	91.4	113.1
P53810	Pitpna	Phosphatidylinositol transfer protein alpha isoform OS=Mus musculus OX=10090 GN=Pitpna PE=1 SV=2	8.48708	1	1	1	271	31.873	6.37	99	90.3	116.4
Q8CG19	Ltbp1	Latent-transforming growth factor beta-binding protein 1 OS=Mus musculus OX=10090 GN=Ltbp1 PE=1 SV=2	2.21963	4	5	4	1712	186.593	6.02	98	93.5	106.3
Q01279	Egfr	Epidermal growth factor receptor OS=Mus musculus OX=10090 GN=Egfr PE=1 SV=1	27.8512	30	284	30	1210	134.766	6.86	104.8	96.5	96.6
P16056	Met	Hepatocyte growth factor receptor OS=Mus musculus OX=10090 GN=Met PE=1 SV=1	0.507614	1	1	1	1379	153.451	7.05	101.8	92.3	109.8
Q00519	Xdh	Xanthine dehydrogenase/oxidase OS=Mus musculus OX=10090 GN=Xdh PE=1 SV=5	7.19101	8	10	8	1335	146.468	7.56	99.3	92.2	110.1
O35215	Ddt	D-dopachrome decarboxylase OS=Mus musculus OX=10090 GN=Ddt PE=1 SV=3	9.32203	1	1	1	118	13.069	6.54	104.4	100.5	83.8
P06684	C5	Complement C5 OS=Mus musculus OX=10090 GN=C5 PE=1 SV=2	49.7024	79	884	79	1680	188.759	6.81	106	97.4	93.3
P25785	Timp2	Metalloproteinase inhibitor 2 OS=Mus musculus OX=10090 GN=Timp2 PE=1 SV=2	24.0909	5	5	5	220	24.312	7.49	104.9	95.3	100
G5E8Q8	Adgrf5	Adhesion G protein-coupled receptor F5 OS=Mus musculus OX=10090 GN=Adgrf5 PE=1 SV=1	6.45401	7	11	7	1348	149.291	7.02	102.5	95.3	99.9
Q8K426	Retnlg	Resistin-like gamma OS=Mus musculus OX=10090 GN=Retnlg PE=1 SV=1	7.69231	1	2	1	117	12.526	7.39	108.3	100.4	83.8
Q00898	Serpina1e	Alpha-1-antitrypsin 1-5 OS=Mus musculus OX=10090 GN=Serpina1e PE=1 SV=1	44.7942	20	2018	8	413	45.862	5.73	115	108.5	58.1
P13595	Ncam1	Neural cell adhesion molecule 1 OS=Mus musculus OX=10090 GN=Ncam1 PE=1 SV=3	14.9776	12	24	12	1115	119.353	4.83	103.7	96.4	96.1
P01898	H2-Q10	H-2 class I histocompatibility antigen, Q10 alpha chain OS=Mus musculus OX=10090 GN=H2-Q10 PE=1 SV=3	45.2308	13	181	8	325	37.227	5.25	97.8	90.2	115.6
P19221	F2	Prothrombin OS=Mus musculus OX=10090 GN=F2 PE=1 SV=1	51.9417	29	346	29	618	70.224	6.43	100.4	93.3	105.8
Q9R111	Gda	Guanine deaminase OS=Mus musculus OX=10090 GN=Gda PE=1 SV=1	22.0264	8	11	8	454	50.981	5.53	102	93.3	105.8
Q64737	Gart	Trifunctional purine biosynthetic protein adenosine-3 OS=Mus musculus OX=10090 GN=Gart PE=1 SV=3	1.38614	1	1	1	1010	107.436	6.68	96.6	89.2	118.4
P97494	Gclc	Glutamate--cysteine ligase catalytic subunit OS=Mus musculus OX=10090 GN=Gclc PE=1 SV=4	1.72684	1	1	1	637	72.525	5.9	107.8	93	106.2
O88958	Gnpda1	Glucosamine-6-phosphate isomerase 1 OS=Mus musculus OX=10090 GN=Gnpda1 PE=1 SV=3	4.15225	1	1	1	289	32.528	6.6	107.5	96.2	96
P09581	Csf1r	Macrophage colony-stimulating factor 1 receptor OS=Mus musculus OX=10090 GN=Csf1r PE=1 SV=3	17.0931	11	71	11	977	109.11	6.21	103.8	94.1	102.6
P52430	Pon1	Serum paraoxonase/arylesterase 1 OS=Mus musculus OX=10090 GN=Pon1 PE=1 SV=2	55.7746	13	112	13	355	39.54	5.22	90.5	83.4	136.3
P27931	Il1r2	Interleukin-1 receptor type 2 OS=Mus musculus OX=10090 GN=Il1r2 PE=1 SV=1	16.3415	6	10	6	410	45.616	7.88	103	94.9	99.9
Q8BYY9	Serpina3b	Serine protease inhibitor A3B OS=Mus musculus OX=10090 GN=Serpina3b PE=2 SV=1	2.85714	1	3	1	420	47.384	7.17	107.3	94.5	101
P34902	Il2rg	Cytokine receptor common subunit gamma OS=Mus musculus OX=10090 GN=Il2rg PE=2 SV=1	12.4661	4	5	4	369	42.214	7.4	101.7	95	99.4
O88844	Idh1	Isocitrate dehydrogenase [NADP] cytoplasmic OS=Mus musculus OX=10090 GN=Idh1 PE=1 SV=2	8.69565	4	5	4	414	46.644	7.17	101.8	95.4	98
Q9DCD0	Pgd	6-phosphogluconate dehydrogenase, decarboxylating OS=Mus musculus OX=10090 GN=Pgd PE=1 SV=3	7.24638	3	5	3	483	53.213	7.23	100.7	93.8	103
P54822	Adsl	Adenylosuccinate lyase OS=Mus musculus OX=10090 GN=Adsl PE=1 SV=2	5.57851	2	2	2	484	54.831	7.27	104	94.1	102.1
E9Q7X6	Heg1	Protein HEG homolog 1 OS=Mus musculus OX=10090 GN=Heg1 PE=1 SV=1	0.897532	1	1	1	1337	141.811	6.67	105.7	93.1	104.9
P70195	Psmb7	Proteasome subunit beta type-7 OS=Mus musculus OX=10090 GN=Psmb7 PE=1 SV=1	17.6895	4	8	4	277	29.872	7.99	99.5	90.5	113.1
O55042	Snca	Alpha-synuclein OS=Mus musculus OX=10090 GN=Snca PE=1 SV=2	6.42857	1	1	1	140	14.476	4.77	108.6	98.8	86.7
P23492	Pnp	Purine nucleoside phosphorylase OS=Mus musculus OX=10090 GN=Pnp PE=1 SV=2	11.7647	2	3	2	289	32.256	6.16	105.3	95.1	98.4
Q9CPY7	Lap3	Cytosol aminopeptidase OS=Mus musculus OX=10090 GN=Lap3 PE=1 SV=3	23.3141	10	14	10	519	56.106	7.72	102.2	92.6	106.2
Q6PDN3	Mylk	Myosin light chain kinase, smooth muscle OS=Mus musculus OX=10090 GN=Mylk PE=1 SV=3	1.23648	2	3	2	1941	212.792	6.25	103.5	93.5	103.3
A2A8L5	Ptprf	Receptor-type tyrosine-protein phosphatase F OS=Mus musculus OX=10090 GN=Ptprf PE=1 SV=1	1.52792	2	2	2	1898	211.356	6.65	100.9	93.5	103.2
Q8R016	Blmh	Bleomycin hydrolase OS=Mus musculus OX=10090 GN=Blmh PE=1 SV=1	18.9011	8	16	8	455	52.477	6.48	101.7	91.9	107.8
P43025	Clec3b	Tetranectin OS=Mus musculus OX=10090 GN=Clec3b PE=1 SV=2	38.1188	7	35	7	202	22.243	5.66	104	94.2	100.2
Q61129	Cfi	Complement factor I OS=Mus musculus OX=10090 GN=Cfi PE=1 SV=3	53.5655	28	238	28	603	67.217	7.46	104.2	94.5	99
Q61754	Klk1b24	Kallikrein 1-related peptidase b24 OS=Mus musculus OX=10090 GN=Klk1b24 PE=2 SV=3	5.70342	1	1	1	263	28.908	8.16	88	86.6	123.9
P01942	Hba	Hemoglobin subunit alpha OS=Mus musculus OX=10090 GN=Hba PE=1 SV=2	69.0141	9	209	9	142	15.076	8.22	105.4	96.4	92.6
Q01853	Vcp	Transitional endoplasmic reticulum ATPase OS=Mus musculus OX=10090 GN=Vcp PE=1 SV=4	13.0273	8	12	8	806	89.266	5.26	101	93.2	102.6
Q99K41	Emilin1	EMILIN-1 OS=Mus musculus OX=10090 GN=Emilin1 PE=1 SV=1	2.26155	1	1	1	1017	107.518	5.3	116.8	92	106.4
Q8CIT9	Sbsn	Suprabasin OS=Mus musculus OX=10090 GN=Sbsn PE=2 SV=1	18	4	6	4	700	72.29	7.31	106.2	95.3	95.7
P14430	H2-Q8	H-2 class I histocompatibility antigen, Q8 alpha chain OS=Mus musculus OX=10090 GN=H2-Q8 PE=3 SV=1	15.9509	5	59	1	326	37.387	5.94	103	90.4	111.1
P70296	Pebp1	Phosphatidylethanolamine-binding protein 1 OS=Mus musculus OX=10090 GN=Pebp1 PE=1 SV=3	43.8503	5	9	5	187	20.817	5.4	103.9	93.9	99.8
P20029	Hspa5	Endoplasmic reticulum chaperone BiP OS=Mus musculus OX=10090 GN=Hspa5 PE=1 SV=3	41.374	24	58	21	655	72.377	5.16	103.6	93.7	100.4
P30412	Ppic	Peptidyl-prolyl cis-trans isomerase C OS=Mus musculus OX=10090 GN=Ppic PE=1 SV=1	29.2453	5	14	5	212	22.78	7.5	104	94.7	97.1
Q9R1P3	Psmb2	Proteasome subunit beta type-2 OS=Mus musculus OX=10090 GN=Psmb2 PE=1 SV=1	13.4328	2	4	2	201	22.892	7.02	100.1	88.5	116.8
Q923D2	Blvrb	Flavin reductase (NADPH) OS=Mus musculus OX=10090 GN=Blvrb PE=1 SV=3	34.466	5	9	5	206	22.183	7.01	106.6	95.1	95.5
P14106	C1qb	Complement C1q subcomponent subunit B OS=Mus musculus OX=10090 GN=C1qb PE=1 SV=2	5.5336	1	1	1	253	26.701	8.15	108	94.9	96.2
Q9QZU9	Ube2l6	Ubiquitin/ISG15-conjugating enzyme E2 L6 OS=Mus musculus OX=10090 GN=Ube2l6 PE=1 SV=3	4.57516	1	1	1	153	17.829	8.09	103.3	92.5	103.7
Q6GQT1	A2m	Alpha-2-macroglobulin-P OS=Mus musculus OX=10090 GN=A2m PE=2 SV=2	11.1262	15	68	13	1474	164.248	6.61	103.4	93.5	99.6
Q3V2D2	Gm94	Uncharacterized protein C5orf46 homolog OS=Mus musculus OX=10090 GN=Gm94 PE=3 SV=1	26.8817	2	3	2	93	10.032	4.54	107.2	91.9	104.8
Q8BK35	Nop53	Ribosome biogenesis protein NOP53 OS=Mus musculus OX=10090 GN=Nop53 PE=1 SV=1	2.06612	1	1	1	484	55.759	10.35	103.3	94.2	97.4
O35887	Calu	Calumenin OS=Mus musculus OX=10090 GN=Calu PE=1 SV=1	3.80952	1	1	1	315	37.041	4.67	103.7	94.3	96.2
Q61207	Psap	Prosaposin OS=Mus musculus OX=10090 GN=Psap PE=1 SV=2	39.1382	19	65	19	557	61.381	5.19	103	92.1	103.2
Q9Z2W0	Dnpep	Aspartyl aminopeptidase OS=Mus musculus OX=10090 GN=Dnpep PE=1 SV=2	3.8055	2	4	2	473	52.174	7.25	100.2	90.7	107.6
Q9R1P0	Psma4	Proteasome subunit alpha type-4 OS=Mus musculus OX=10090 GN=Psma4 PE=1 SV=1	42.9119	10	25	10	261	29.452	7.72	99.8	89.3	112.1
P99024	Tubb5	Tubulin beta-5 chain OS=Mus musculus OX=10090 GN=Tubb5 PE=1 SV=1	20.7207	8	14	1	444	49.639	4.89	105.4	95.5	92
Q9R1P1	Psmb3	Proteasome subunit beta type-3 OS=Mus musculus OX=10090 GN=Psmb3 PE=1 SV=1	30.7317	6	12	6	205	22.949	6.55	99.6	90	109.7
P43275	Hist1h1a	Histone H1.1 OS=Mus musculus OX=10090 GN=Hist1h1a PE=1 SV=2	3.28638	1	2	1	213	21.772	10.93	107.4	95.4	92.1
Q922D8	Mthfd1	C-1-tetrahydrofolate synthase, cytoplasmic OS=Mus musculus OX=10090 GN=Mthfd1 PE=1 SV=4	0.855615	1	1	1	935	101.136	7.14	104.5	93.5	98.1
Q9ET01	Pygl	Glycogen phosphorylase, liver form OS=Mus musculus OX=10090 GN=Pygl PE=1 SV=4	3.41176	3	4	1	850	97.401	7.09	103.3	92.1	102.7
Q04447	Ckb	Creatine kinase B-type OS=Mus musculus OX=10090 GN=Ckb PE=1 SV=1	15.4856	5	6	4	381	42.686	5.67	102	93.2	98.9
Q02596	Glycam1	Glycosylation-dependent cell adhesion molecule 1 OS=Mus musculus OX=10090 GN=Glycam1 PE=1 SV=1	11.9205	1	1	1	151	16.199	4.55	95.6	88.9	112.7
P08113	Hsp90b1	Endoplasmin OS=Mus musculus OX=10090 GN=Hsp90b1 PE=1 SV=2	11.0973	9	12	9	802	92.418	4.82	102.7	91.7	103.5
Q91Y47	F11	Coagulation factor XI OS=Mus musculus OX=10090 GN=F11 PE=2 SV=2	11.5385	5	6	5	624	69.743	8.25	109.4	96.6	87.6
Q8BPB5	Efemp1	EGF-containing fibulin-like extracellular matrix protein 1 OS=Mus musculus OX=10090 GN=Efemp1 PE=1 SV=1	26.1663	11	30	11	493	54.916	5.14	101.5	91.7	103.3
P28063	Psmb8	Proteasome subunit beta type-8 OS=Mus musculus OX=10090 GN=Psmb8 PE=1 SV=2	18.8406	5	9	5	276	30.241	6.68	99.3	88.4	113.8
Q9QY15	Ddx25	ATP-dependent RNA helicase DDX25 OS=Mus musculus OX=10090 GN=Ddx25 PE=1 SV=2	3.5124	1	1	1	484	54.841	5.99	97.7	94.9	92.3
Q99KB8	Hagh	Hydroxyacylglutathione hydrolase, mitochondrial OS=Mus musculus OX=10090 GN=Hagh PE=1 SV=2	2.26537	1	1	1	309	34.062	7.75	104.3	91.8	102.4
P01029	C4b	Complement C4-B OS=Mus musculus OX=10090 GN=C4b PE=1 SV=3	51.9563	76	745	76	1738	192.794	7.53	104.2	92.8	99
Q76MZ3	Ppp2r1a	Serine/threonine-protein phosphatase 2A 65 kDa regulatory subunit A alpha isoform OS=Mus musculus OX=10090 GN=Ppp2r1a PE=1 SV=3	5.60272	2	2	2	589	65.281	5.11	95.1	87.7	115.4
Q91X72	Hpx	Hemopexin OS=Mus musculus OX=10090 GN=Hpx PE=1 SV=2	56.5217	28	1319	28	460	51.285	7.8	106.5	96.5	86.8
A2AKB4	Frmpd1	FERM and PDZ domain-containing protein 1 OS=Mus musculus OX=10090 GN=Frmpd1 PE=1 SV=1	0.451904	1	3	1	1549	169.102	5.16	103	91.5	103.1
Q91VI7	Rnh1	Ribonuclease inhibitor OS=Mus musculus OX=10090 GN=Rnh1 PE=1 SV=1	2.19298	1	1	1	456	49.784	4.78	102.3	91	104.7
Q6P253	Dmkn	Dermokine OS=Mus musculus OX=10090 GN=Dmkn PE=2 SV=2	2.12766	1	1	1	517	51.63	7.59	110.3	97	85.1
Q9QUM9	Psma6	Proteasome subunit alpha type-6 OS=Mus musculus OX=10090 GN=Psma6 PE=1 SV=1	45.122	10	20	10	246	27.355	6.76	100.9	89.5	109.4
Q8K1I3	Spp2	Secreted phosphoprotein 24 OS=Mus musculus OX=10090 GN=Spp2 PE=1 SV=2	23.6453	5	20	5	203	23.121	8.37	102.5	89.2	110.2
Q60696	Pmel	Melanocyte protein PMEL OS=Mus musculus OX=10090 GN=Pmel PE=1 SV=1	1.4377	1	1	1	626	65.938	5.8	104.4	93.5	96.2
P12804	Fgl2	Fibroleukin OS=Mus musculus OX=10090 GN=Fgl2 PE=1 SV=1	2.31481	1	4	1	432	48.92	7.25	106.6	92.6	99
P26041	Msn	Moesin OS=Mus musculus OX=10090 GN=Msn PE=1 SV=3	23.7435	14	15	14	577	67.725	6.6	102.6	91.2	103.4
P47879	Igfbp4	Insulin-like growth factor-binding protein 4 OS=Mus musculus OX=10090 GN=Igfbp4 PE=1 SV=2	27.1654	6	13	6	254	27.788	7.17	106.4	93.5	96
P58774	Tpm2	Tropomyosin beta chain OS=Mus musculus OX=10090 GN=Tpm2 PE=1 SV=1	20.7746	7	9	1	284	32.817	4.7	106.2	93.3	96.6
Q07113	Igf2r	Cation-independent mannose-6-phosphate receptor OS=Mus musculus OX=10090 GN=Igf2r PE=1 SV=1	0.644382	2	2	2	2483	273.639	5.71	116.5	95.8	88.4
Q9JM99	Prg4	Proteoglycan 4 OS=Mus musculus OX=10090 GN=Prg4 PE=1 SV=2	5.78748	6	9	6	1054	115.924	8.41	104.6	91.2	103.2
O55134	Pcdh12	Protocadherin-12 OS=Mus musculus OX=10090 GN=Pcdh12 PE=1 SV=2	1.27119	1	1	1	1180	128.594	5.08	105.2	92.4	98.9
Q8VCM7	Fgg	Fibrinogen gamma chain OS=Mus musculus OX=10090 GN=Fgg PE=1 SV=1	34.633	13	43	13	436	49.36	5.86	100	87.4	115.1
Q61781	Krt14	Keratin, type I cytoskeletal 14 OS=Mus musculus OX=10090 GN=Krt14 PE=1 SV=2	9.29752	5	12	2	484	52.834	5.17	98.9	90.4	104.4
P11276	Fn1	Fibronectin OS=Mus musculus OX=10090 GN=Fn1 PE=1 SV=4	54.784	92	830	92	2477	272.368	5.59	105.5	92.3	98
P11680	Cfp	Properdin OS=Mus musculus OX=10090 GN=Cfp PE=2 SV=2	32.5431	11	71	11	464	50.293	7.84	100.8	90.5	103.9
Q61247	Serpinf2	Alpha-2-antiplasmin OS=Mus musculus OX=10090 GN=Serpinf2 PE=1 SV=1	29.3279	16	184	16	491	54.937	6.3	105.4	91.5	100.4
P07214	Sparc	SPARC OS=Mus musculus OX=10090 GN=Sparc PE=1 SV=1	4.30464	1	1	1	302	34.428	4.86	105.7	92.1	97.9
P51910	Apod	Apolipoprotein D OS=Mus musculus OX=10090 GN=Apod PE=1 SV=1	41.7989	7	50	7	189	21.516	4.91	95.9	83.3	126.5
P42703	Lifr	Leukemia inhibitory factor receptor OS=Mus musculus OX=10090 GN=Lifr PE=1 SV=1	26.3736	25	221	25	1092	122.497	6.04	108.2	94.2	90.6
O70435	Psma3	Proteasome subunit alpha type-3 OS=Mus musculus OX=10090 GN=Psma3 PE=1 SV=3	29.8039	9	11	9	255	28.387	5.44	102.6	89.8	104.8
Q91XE9	Creb3l3	Cyclic AMP-responsive element-binding protein 3-like protein 3 OS=Mus musculus OX=10090 GN=Creb3l3 PE=2 SV=1	5.42797	2	2	2	479	52.113	5.07	108	87.1	113.6
O09049	Reg3g	Regenerating islet-derived protein 3-gamma OS=Mus musculus OX=10090 GN=Reg3g PE=1 SV=1	21.2644	2	3	2	174	19.294	8.35	94.4	81.4	131.7
Q9Z126	Pf4	Platelet factor 4 OS=Mus musculus OX=10090 GN=Pf4 PE=1 SV=1	28.5714	3	3	3	105	11.236	9.29	106	93.7	91.1
Q8K558	Treml1	Trem-like transcript 1 protein OS=Mus musculus OX=10090 GN=Treml1 PE=1 SV=2	14.511	3	14	3	317	33.501	5.25	106.8	92.6	94.6
P97399	Dspp	Dentin sialophosphoprotein OS=Mus musculus OX=10090 GN=Dspp PE=1 SV=2	5.35332	4	6	4	934	93.85	3.9	103	87.7	110.4
P01837	Igkc	Immunoglobulin kappa constant OS=Mus musculus OX=10090 GN=Igkc PE=1 SV=2	7.47664	1	2	1	107	11.927	5.9	106.5	90.8	100
P29533	Vcam1	Vascular cell adhesion protein 1 OS=Mus musculus OX=10090 GN=Vcam1 PE=1 SV=1	31.2585	18	60	18	739	81.265	5.3	104	89	105.7
Q9JHJ0	Tmod3	Tropomodulin-3 OS=Mus musculus OX=10090 GN=Tmod3 PE=1 SV=1	3.97727	1	2	1	352	39.478	5.14	99.3	91.6	97.1
P45376	Akr1b1	Aldose reductase OS=Mus musculus OX=10090 GN=Akr1b1 PE=1 SV=3	8.22785	2	2	2	316	35.709	7.18	108.1	89.3	104.8
O09172	Gclm	Glutamate--cysteine ligase regulatory subunit OS=Mus musculus OX=10090 GN=Gclm PE=1 SV=1	8.0292	2	3	2	274	30.516	5.52	106.7	91.3	97.4
P39655	Alox12	Arachidonate 12-lipoxygenase, 12S-type OS=Mus musculus OX=10090 GN=Alox12 PE=1 SV=4	11.463	6	14	6	663	75.341	6.19	104.1	90.2	100.9
Q62010	Ovgp1	Oviduct-specific glycoprotein OS=Mus musculus OX=10090 GN=Ovgp1 PE=2 SV=1	0.970874	1	9	1	721	78.758	9.19	96.7	91.4	96.6
Q9Z2U0	Psma7	Proteasome subunit alpha type-7 OS=Mus musculus OX=10090 GN=Psma7 PE=1 SV=1	34.2742	8	23	8	248	27.838	8.46	104.5	88.7	105.5
O35955	Psmb10	Proteasome subunit beta type-10 OS=Mus musculus OX=10090 GN=Psmb10 PE=1 SV=1	17.5824	4	5	4	273	29.045	6.87	103.3	87.3	109.9
P62821	Rab1A	Ras-related protein Rab-1A OS=Mus musculus OX=10090 GN=Rab1A PE=1 SV=3	33.6585	5	8	3	205	22.663	6.21	105.2	90.6	98.8
P17751	Tpi1	Triosephosphate isomerase OS=Mus musculus OX=10090 GN=Tpi1 PE=1 SV=4	45.4849	10	24	10	299	32.171	5.74	107.5	91.2	96.6
P47880	Igfbp6	Insulin-like growth factor-binding protein 6 OS=Mus musculus OX=10090 GN=Igfbp6 PE=2 SV=2	3.36134	1	1	1	238	25.33	8.19	108.2	88.6	105.3
P28867	Prkcd	Protein kinase C delta type OS=Mus musculus OX=10090 GN=Prkcd PE=1 SV=3	1.03858	1	1	1	674	77.497	7.39	82.1	85	117
P16015	Ca3	Carbonic anhydrase 3 OS=Mus musculus OX=10090 GN=Ca3 PE=1 SV=3	5.38462	2	2	2	260	29.348	7.37	102.6	84.6	118
P05064	Aldoa	Fructose-bisphosphate aldolase A OS=Mus musculus OX=10090 GN=Aldoa PE=1 SV=2	52.7473	20	66	19	364	39.331	8.09	106.1	90.1	99.5
Q07235	Serpine2	Glia-derived nexin OS=Mus musculus OX=10090 GN=Serpine2 PE=1 SV=2	40.806	14	50	14	397	44.179	9.85	104.8	89	102.9
E9PV24	Fga	Fibrinogen alpha chain OS=Mus musculus OX=10090 GN=Fga PE=1 SV=1	27.8834	20	88	20	789	87.375	6.11	105.5	89	102.8
P08121	Col3a1	Collagen alpha-1(III) chain OS=Mus musculus OX=10090 GN=Col3a1 PE=1 SV=4	5.12295	7	20	7	1464	138.858	6.52	107.2	92.6	90.6
P58771	Tpm1	Tropomyosin alpha-1 chain OS=Mus musculus OX=10090 GN=Tpm1 PE=1 SV=1	30.9859	10	14	4	284	32.661	4.74	101.4	89.7	100.1
P04223	H2-K1	H-2 class I histocompatibility antigen, K-K alpha chain OS=Mus musculus OX=10090 GN=H2-K1 PE=1 SV=1	13.8211	5	19	1	369	41.62	7.03	101.1	83.5	120.8
Q9CZ52	Antxr1	Anthrax toxin receptor 1 OS=Mus musculus OX=10090 GN=Antxr1 PE=1 SV=2	2.13523	1	1	1	562	62.269	7.61	95	87.4	107.5
Q8C1A5	Thop1	Thimet oligopeptidase OS=Mus musculus OX=10090 GN=Thop1 PE=1 SV=1	4.51237	2	3	2	687	77.976	6.06	110.7	91.1	94.9
P21836	Ache	Acetylcholinesterase OS=Mus musculus OX=10090 GN=Ache PE=1 SV=1	1.4658	1	1	1	614	68.125	6.33	101.6	93.9	85.4
P35330	Icam2	Intercellular adhesion molecule 2 OS=Mus musculus OX=10090 GN=Icam2 PE=1 SV=1	3.61011	1	1	1	277	31.37	7.91	115.1	94.6	82.8
P47877	Igfbp2	Insulin-like growth factor-binding protein 2 OS=Mus musculus OX=10090 GN=Igfbp2 PE=2 SV=2	9.18033	2	5	2	305	32.825	7.64	93.1	91.9	91.6
P09411	Pgk1	Phosphoglycerate kinase 1 OS=Mus musculus OX=10090 GN=Pgk1 PE=1 SV=4	37.4101	13	26	13	417	44.522	7.9	105.1	90	97.6
P29416	Hexa	Beta-hexosaminidase subunit alpha OS=Mus musculus OX=10090 GN=Hexa PE=1 SV=2	3.40909	2	2	2	528	60.574	6.54	107.3	88.9	101.1
Q7TMM9	Tubb2a	Tubulin beta-2A chain OS=Mus musculus OX=10090 GN=Tubb2a PE=1 SV=1	18.6517	7	12	1	445	49.875	4.89	105.6	86.9	107.7
O70370	Ctss	Cathepsin S OS=Mus musculus OX=10090 GN=Ctss PE=1 SV=2	15	4	18	4	340	38.449	6.96	104.7	86.8	108
Q62179	Sema4b	Semaphorin-4B OS=Mus musculus OX=10090 GN=Sema4b PE=1 SV=2	1.21507	1	1	1	823	91.335	8.15	107.2	87.2	106.4
P34022	Ranbp1	Ran-specific GTPase-activating protein OS=Mus musculus OX=10090 GN=Ranbp1 PE=1 SV=2	5.41872	1	1	1	203	23.582	5.22	106.4	91.5	91.9
Q00612	G6pdx	Glucose-6-phosphate 1-dehydrogenase X OS=Mus musculus OX=10090 GN=G6pdx PE=1 SV=3	3.1068	2	2	2	515	59.225	6.49	105.5	89	100.1
P07141	Csf1	Macrophage colony-stimulating factor 1 OS=Mus musculus OX=10090 GN=Csf1 PE=1 SV=2	4.16667	2	3	2	552	60.611	5.24	109.4	88.6	101.4
O35643	Ap1b1	AP-1 complex subunit beta-1 OS=Mus musculus OX=10090 GN=Ap1b1 PE=1 SV=2	1.16649	1	1	1	943	103.869	5.17	108.7	91.5	91.6
P11588	Mup1	Major urinary protein 1 OS=Mus musculus OX=10090 GN=Mup1 PE=1 SV=1	76.1111	18	261	1	180	20.635	5.1	127.9	105.9	42.6
B2RPV6	Mmrn1	Multimerin-1 OS=Mus musculus OX=10090 GN=Mmrn1 PE=1 SV=2	4.21488	5	7	5	1210	136.02	7.71	105.3	89	99.6
P70349	Hint1	Histidine triad nucleotide-binding protein 1 OS=Mus musculus OX=10090 GN=Hint1 PE=1 SV=3	6.34921	1	1	1	126	13.768	6.87	101.2	90.4	94.5
Q9D1A2	Cndp2	Cytosolic non-specific dipeptidase OS=Mus musculus OX=10090 GN=Cndp2 PE=1 SV=1	2.52632	1	1	1	475	52.734	5.66	101.3	88.8	99.7
P70168	Kpnb1	Importin subunit beta-1 OS=Mus musculus OX=10090 GN=Kpnb1 PE=1 SV=2	2.39726	2	6	2	876	97.122	4.78	104.1	87.9	102.5
O08692	Ngp	Neutrophilic granule protein OS=Mus musculus OX=10090 GN=Ngp PE=1 SV=1	5.38922	1	1	1	167	19.32	5.31	106.1	92.5	86.5
P27005	S100a8	Protein S100-A8 OS=Mus musculus OX=10090 GN=S100a8 PE=1 SV=3	22.4719	1	1	1	89	10.288	5.68	104	91.9	88.7
Q11136	Pepd	Xaa-Pro dipeptidase OS=Mus musculus OX=10090 GN=Pepd PE=1 SV=3	8.51927	4	4	4	493	54.993	5.78	106.8	86.3	107.3
P07901	Hsp90aa1	Heat shock protein HSP 90-alpha OS=Mus musculus OX=10090 GN=Hsp90aa1 PE=1 SV=4	13.3697	9	17	5	733	84.735	5.01	107.7	89.5	96.3
P98086	C1qa	Complement C1q subcomponent subunit A OS=Mus musculus OX=10090 GN=C1qa PE=1 SV=2	5.71429	1	1	1	245	25.958	9.11	110.6	89.1	97.6
P80316	Cct5	T-complex protein 1 subunit epsilon OS=Mus musculus OX=10090 GN=Cct5 PE=1 SV=1	1.47874	1	1	1	541	59.586	6.02	102.1	87.5	103
P12388	Serpinb2	Plasminogen activator inhibitor 2, macrophage OS=Mus musculus OX=10090 GN=Serpinb2 PE=1 SV=1	3.61446	2	2	2	415	46.262	5.14	106.9	88.4	99.5
P61161	Actr2	Actin-related protein 2 OS=Mus musculus OX=10090 GN=Actr2 PE=1 SV=1	1.77665	1	2	1	394	44.732	6.74	106.9	89.4	95.9
P58252	Eef2	Elongation factor 2 OS=Mus musculus OX=10090 GN=Eef2 PE=1 SV=2	4.4289	2	3	2	858	95.253	6.83	101.3	88.9	97.3
P11589	Mup2	Major urinary protein 2 OS=Mus musculus OX=10090 GN=Mup2 PE=1 SV=1	74.4444	18	264	1	180	20.65	5.11	115.6	94.9	76.8
Q9JLJ2	Aldh9a1	4-trimethylaminobutyraldehyde dehydrogenase OS=Mus musculus OX=10090 GN=Aldh9a1 PE=1 SV=1	2.42915	1	1	1	494	53.48	6.98	106.7	85.9	107.1
O89051	Itm2b	Integral membrane protein 2B OS=Mus musculus OX=10090 GN=Itm2b PE=1 SV=1	3.38346	1	2	1	266	30.24	5.3	110.7	90.1	92.3
P68037	Ube2l3	Ubiquitin-conjugating enzyme E2 L3 OS=Mus musculus OX=10090 GN=Ube2l3 PE=1 SV=1	34.4156	4	5	4	154	17.85	8.51	107.5	87.9	99.6
Q7TPR4	Actn1	Alpha-actinin-1 OS=Mus musculus OX=10090 GN=Actn1 PE=1 SV=1	26.009	16	24	11	892	103.004	5.38	106.3	89.2	95
P25911	Lyn	Tyrosine-protein kinase Lyn OS=Mus musculus OX=10090 GN=Lyn PE=1 SV=4	2.34375	1	1	1	512	58.775	7.15	109.1	89.7	93.1
Q9CPW4	Arpc5	Actin-related protein 2/3 complex subunit 5 OS=Mus musculus OX=10090 GN=Arpc5 PE=1 SV=3	21.8543	3	4	3	151	16.278	5.67	103.8	87.5	100.5
Q64339	Isg15	Ubiquitin-like protein ISG15 OS=Mus musculus OX=10090 GN=Isg15 PE=1 SV=4	11.1801	1	3	1	161	17.886	7.9	103.7	85.5	107.3
P01887	B2m	Beta-2-microglobulin OS=Mus musculus OX=10090 GN=B2m PE=1 SV=2	48.7395	5	87	5	119	13.77	8.44	104.7	85.5	107
Q9DBP5	Cmpk1	UMP-CMP kinase OS=Mus musculus OX=10090 GN=Cmpk1 PE=1 SV=1	16.3265	3	6	3	196	22.151	5.83	97.6	78.9	129.1
Q9CQ60	Pgls	6-phosphogluconolactonase OS=Mus musculus OX=10090 GN=Pgls PE=1 SV=1	8.56031	2	2	2	257	27.237	5.85	110.5	88.3	96.6
P27773	Pdia3	Protein disulfide-isomerase A3 OS=Mus musculus OX=10090 GN=Pdia3 PE=1 SV=2	27.7228	12	19	12	505	56.643	6.21	106.7	88.8	94.4
P35441	Thbs1	Thrombospondin-1 OS=Mus musculus OX=10090 GN=Thbs1 PE=1 SV=1	45.0427	50	484	50	1170	129.564	4.96	108.6	88	96.9
Q8BW86	Arhgef33	Rho guanine nucleotide exchange factor 33 OS=Mus musculus OX=10090 GN=Arhgef33 PE=1 SV=3	2.23529	1	2	1	850	94.698	6.64	100.6	88.7	94.3
Q8VDD5	Myh9	Myosin-9 OS=Mus musculus OX=10090 GN=Myh9 PE=1 SV=4	10.9184	17	27	17	1960	226.232	5.66	106.6	89.9	90
Q9CYA0	Creld2	Cysteine-rich with EGF-like domain protein 2 OS=Mus musculus OX=10090 GN=Creld2 PE=1 SV=1	2.28571	1	1	1	350	38.194	4.58	112.3	89.4	90.8
Q8CI51	Pdlim5	PDZ and LIM domain protein 5 OS=Mus musculus OX=10090 GN=Pdlim5 PE=1 SV=4	2.03046	1	1	1	591	63.259	8.25	103.8	85.8	102.8
Q9DA19	Cir1	Corepressor interacting with RBPJ 1 OS=Mus musculus OX=10090 GN=Cir1 PE=1 SV=2	2	1	1	1	450	51.806	9.92	101.6	81.6	117.2
Q91W90	Txndc5	Thioredoxin domain-containing protein 5 OS=Mus musculus OX=10090 GN=Txndc5 PE=1 SV=2	3.35731	1	1	1	417	46.386	5.78	100.1	82.4	114.3
O08689	Mstn	Growth/differentiation factor 8 OS=Mus musculus OX=10090 GN=Mstn PE=1 SV=1	14.6277	4	8	4	376	42.893	7.01	108	87.5	96.3
P09103	P4hb	Protein disulfide-isomerase OS=Mus musculus OX=10090 GN=P4hb PE=1 SV=2	10.2161	6	9	6	509	57.023	4.88	108.1	87.1	97.2
P16858	Gapdh	Glyceraldehyde-3-phosphate dehydrogenase OS=Mus musculus OX=10090 GN=Gapdh PE=1 SV=2	33.3333	9	21	9	333	35.787	8.25	109.8	87.3	96.5
Q9D358	Acp1	Low molecular weight phosphotyrosine protein phosphatase OS=Mus musculus OX=10090 GN=Acp1 PE=1 SV=3	6.96203	1	1	1	158	18.18	6.74	110	85.2	103.5
Q9R0Q7	Ptges3	Prostaglandin E synthase 3 OS=Mus musculus OX=10090 GN=Ptges3 PE=1 SV=1	8.125	1	2	1	160	18.709	4.55	108.8	84.5	105.8
Q9D020	Nt5c3a	Cytosolic 5'-nucleotidase 3A OS=Mus musculus OX=10090 GN=Nt5c3a PE=1 SV=4	5.43807	2	4	2	331	37.228	6.65	107	85	103.9
Q61475	Cd55	Complement decay-accelerating factor, GPI-anchored OS=Mus musculus OX=10090 GN=Cd55 PE=1 SV=2	4.35897	1	1	1	390	42.59	8.4	116.3	84.7	104.8
P24549	Aldh1a1	Retinal dehydrogenase 1 OS=Mus musculus OX=10090 GN=Aldh1a1 PE=1 SV=5	6.98603	2	2	2	501	54.433	7.8	106.1	83.9	106.9
B5X0G2	Mup17	Major urinary protein 17 OS=Mus musculus OX=10090 GN=Mup17 PE=2 SV=2	78.8889	18	250	5	180	20.625	5.02	119.4	96.3	63.5
P04117	Fabp4	Fatty acid-binding protein, adipocyte OS=Mus musculus OX=10090 GN=Fabp4 PE=1 SV=3	44.697	7	15	7	132	14.641	8.4	104.9	82.5	111.7
Q9JJU8	Sh3bgrl	SH3 domain-binding glutamic acid-rich-like protein OS=Mus musculus OX=10090 GN=Sh3bgrl PE=1 SV=1	19.2982	2	3	2	114	12.803	4.92	107.3	83.6	107.6
Q9QWK4	Cd5l	CD5 antigen-like OS=Mus musculus OX=10090 GN=Cd5l PE=1 SV=3	24.7159	8	17	8	352	38.837	5.16	108.5	86.7	96.5
Q6PB93	Galnt2	Polypeptide N-acetylgalactosaminyltransferase 2 OS=Mus musculus OX=10090 GN=Galnt2 PE=1 SV=1	2.63158	2	3	2	570	64.473	8.53	108.7	87.4	93.8
Q8VCZ9	Prodh2	Hydroxyproline dehydrogenase OS=Mus musculus OX=10090 GN=Prodh2 PE=1 SV=1	3.72807	1	1	1	456	50.691	8.19	113.1	83	109.3
Q6P1B1	Xpnpep1	Xaa-Pro aminopeptidase 1 OS=Mus musculus OX=10090 GN=Xpnpep1 PE=1 SV=1	4.01284	2	2	2	623	69.547	5.54	111	88.6	89.5
P62962	Pfn1	Profilin-1 OS=Mus musculus OX=10090 GN=Pfn1 PE=1 SV=2	77.1429	8	49	8	140	14.948	8.28	109.3	85.3	99.7
O35601	Fyb1	FYN-binding protein 1 OS=Mus musculus OX=10090 GN=Fyb1 PE=1 SV=2	2.1978	2	2	2	819	90.001	6.98	105	85.6	98.8
Q6WVG3	Kctd12	BTB/POZ domain-containing protein KCTD12 OS=Mus musculus OX=10090 GN=Kctd12 PE=1 SV=1	2.14067	1	1	1	327	35.87	5.81	108	83.7	105
Q64442	Sord	Sorbitol dehydrogenase OS=Mus musculus OX=10090 GN=Sord PE=1 SV=3	18.7675	7	11	7	357	38.225	7.02	113	88.6	87.6
Q8CBR6	Tsku	Tsukushin OS=Mus musculus OX=10090 GN=Tsku PE=2 SV=2	4.23729	1	1	1	354	38.338	6.61	102.9	82.7	108.1
Q91X79	Cela1	Chymotrypsin-like elastase family member 1 OS=Mus musculus OX=10090 GN=Cela1 PE=1 SV=1	3.00752	1	2	1	266	28.882	8.24	109.1	85.2	99.2
P11499	Hsp90ab1	Heat shock protein HSP 90-beta OS=Mus musculus OX=10090 GN=Hsp90ab1 PE=1 SV=3	11.0497	7	13	3	724	83.229	5.03	110.4	84.2	102.4
Q3V0K9	Pls1	Plastin-1 OS=Mus musculus OX=10090 GN=Pls1 PE=1 SV=1	7.30159	5	7	4	630	70.363	5.38	109.6	84.1	102.2
P63028	Tpt1	Translationally-controlled tumor protein OS=Mus musculus OX=10090 GN=Tpt1 PE=1 SV=1	15.6977	2	5	2	172	19.45	4.86	107.6	85.5	96.8
P29351	Ptpn6	Tyrosine-protein phosphatase non-receptor type 6 OS=Mus musculus OX=10090 GN=Ptpn6 PE=1 SV=2	2.01681	1	1	1	595	67.517	7.81	95	86.5	93
Q8BH61	F13a1	Coagulation factor XIII A chain OS=Mus musculus OX=10090 GN=F13a1 PE=1 SV=3	26.3661	17	38	17	732	83.155	5.92	98.6	76.4	128.4
P84084	Arf5	ADP-ribosylation factor 5 OS=Mus musculus OX=10090 GN=Arf5 PE=1 SV=2	15.5556	3	7	1	180	20.517	6.79	86.6	86.4	92.4
P35230	Reg3b	Regenerating islet-derived protein 3-beta OS=Mus musculus OX=10090 GN=Reg3b PE=1 SV=1	13.1429	3	6	3	175	19.463	7.58	91.8	71.4	145.8
P39876	Timp3	Metalloproteinase inhibitor 3 OS=Mus musculus OX=10090 GN=Timp3 PE=1 SV=1	31.2796	6	10	6	211	24.166	8.76	109.9	84.4	99.4
Q2VLH6	Cd163	Scavenger receptor cysteine-rich type 1 protein M130 OS=Mus musculus OX=10090 GN=Cd163 PE=1 SV=2	2.05174	2	3	2	1121	120.842	6.24	110.2	83.5	102.5
P63242	Eif5a	Eukaryotic translation initiation factor 5A-1 OS=Mus musculus OX=10090 GN=Eif5a PE=1 SV=2	33.1169	4	4	4	154	16.821	5.24	110.7	85.4	95.7
Q8BPB0	Mob1b	MOB kinase activator 1B OS=Mus musculus OX=10090 GN=Mob1b PE=1 SV=3	5.09259	1	1	1	216	25.075	6.73	101	81.8	108.5
Q7TQI3	Otub1	Ubiquitin thioesterase OTUB1 OS=Mus musculus OX=10090 GN=Otub1 PE=1 SV=2	5.53506	1	1	1	271	31.25	4.94	108.9	83.2	102.8
Q99LX0	Park7	Protein/nucleic acid deglycase DJ-1 OS=Mus musculus OX=10090 GN=Park7 PE=1 SV=1	7.93651	2	4	2	189	20.008	6.77	106.6	84.4	97.9
O35245	Pkd2	Polycystin-2 OS=Mus musculus OX=10090 GN=Pkd2 PE=1 SV=2	0.724638	1	7	1	966	108.914	5.66	121.5	90.9	73.8
P62774	Mtpn	Myotrophin OS=Mus musculus OX=10090 GN=Mtpn PE=1 SV=2	30.5085	3	4	3	118	12.853	5.52	110.8	84.5	96.8
P10923	Spp1	Osteopontin OS=Mus musculus OX=10090 GN=Spp1 PE=1 SV=1	3.40136	1	1	1	294	32.44	4.53	113.2	85.8	91.8
Q3UND0	Skap2	Src kinase-associated phosphoprotein 2 OS=Mus musculus OX=10090 GN=Skap2 PE=1 SV=2	14.8045	5	5	5	358	40.687	4.7	109.7	83.8	98.7
Q99PT1	Arhgdia	Rho GDP-dissociation inhibitor 1 OS=Mus musculus OX=10090 GN=Arhgdia PE=1 SV=3	22.549	5	9	5	204	23.393	5.2	108.2	83.4	99.9
O54890	Itgb3	Integrin beta-3 OS=Mus musculus OX=10090 GN=Itgb3 PE=1 SV=2	1.14358	1	1	1	787	86.681	5.24	104.3	82.7	102.6
Q93092	Taldo1	Transaldolase OS=Mus musculus OX=10090 GN=Taldo1 PE=1 SV=2	11.276	4	8	4	337	37.363	7.03	106.2	81.6	106.5
Q9Z0P5	Twf2	Twinfilin-2 OS=Mus musculus OX=10090 GN=Twf2 PE=1 SV=1	6.87679	2	2	2	349	39.446	6.8	109.5	83.5	99.5
P35278	Rab5c	Ras-related protein Rab-5C OS=Mus musculus OX=10090 GN=Rab5c PE=1 SV=2	5.09259	1	1	1	216	23.398	8.41	119.3	85.3	92.8
Q8BRK9	Man2a2	Alpha-mannosidase 2x OS=Mus musculus OX=10090 GN=Man2a2 PE=1 SV=2	1.64931	1	2	1	1152	130.566	6.87	101.8	80	111.5
Q9CQV8	Ywhab	14-3-3 protein beta/alpha OS=Mus musculus OX=10090 GN=Ywhab PE=1 SV=3	35.3659	9	26	3	246	28.069	4.83	103.6	85.9	90.1
P61089	Ube2n	Ubiquitin-conjugating enzyme E2 N OS=Mus musculus OX=10090 GN=Ube2n PE=1 SV=1	16.4474	2	4	2	152	17.127	6.57	106.8	84	96.8
P52480	Pkm	Pyruvate kinase PKM OS=Mus musculus OX=10090 GN=Pkm PE=1 SV=4	63.4652	30	128	30	531	57.808	7.47	107.3	81.9	104.1
P47753	Capza1	F-actin-capping protein subunit alpha-1 OS=Mus musculus OX=10090 GN=Capza1 PE=1 SV=4	2.7972	1	1	1	286	32.919	5.55	95.8	80.3	108.9
P46638	Rab11b	Ras-related protein Rab-11B OS=Mus musculus OX=10090 GN=Rab11b PE=1 SV=3	28.4404	5	6	5	218	24.474	5.94	109.7	81.5	103.8
P62827	Ran	GTP-binding nuclear protein Ran OS=Mus musculus OX=10090 GN=Ran PE=1 SV=3	20.8333	4	7	4	216	24.408	7.49	111.2	82.9	97.6
P12399	Ctla2a	Protein CTLA-2-alpha OS=Mus musculus OX=10090 GN=Ctla2a PE=2 SV=2	43.7956	5	11	5	137	15.873	5.34	113.3	84.1	90.8
O88342	Wdr1	WD repeat-containing protein 1 OS=Mus musculus OX=10090 GN=Wdr1 PE=1 SV=3	20.462	10	21	10	606	66.365	6.6	108.1	81.8	98.2
P55850	Dsc3	Desmocollin-3 OS=Mus musculus OX=10090 GN=Dsc3 PE=1 SV=3	1.00446	1	1	1	896	100.14	5.54	62.5	88.6	72.9
P99029	Prdx5	Peroxiredoxin-5, mitochondrial OS=Mus musculus OX=10090 GN=Prdx5 PE=1 SV=2	20.9524	5	9	5	210	21.884	8.85	110.1	80.4	102.8
P14431	H2-Q9	H-2 class I histocompatibility antigen, Q9 alpha chain (Fragment) OS=Mus musculus OX=10090 GN=H2-Q9 PE=3 SV=1	19.5	4	30	2	200	23.01	5.64	108.5	78.8	108.1
P28271	Aco1	Cytoplasmic aconitate hydratase OS=Mus musculus OX=10090 GN=Aco1 PE=1 SV=3	1.5748	1	1	1	889	98.063	7.5	98.4	81.5	98.1
P05208	Cela2a	Chymotrypsin-like elastase family member 2A OS=Mus musculus OX=10090 GN=Cela2a PE=1 SV=1	3.32103	1	2	1	271	28.895	8.62	110	83.7	89.9
Q61646	Hp	Haptoglobin OS=Mus musculus OX=10090 GN=Hp PE=1 SV=1	68.2997	23	616	23	347	38.727	6.29	124.5	92.8	55.7
Q8CG03	Pde5a	cGMP-specific 3',5'-cyclic phosphodiesterase OS=Mus musculus OX=10090 GN=Pde5a PE=1 SV=2	6.7052	5	5	5	865	98.344	6.05	110.1	82.9	91.9
Q0GNC1	Inf2	Inverted formin-2 OS=Mus musculus OX=10090 GN=Inf2 PE=1 SV=1	0.549882	1	1	1	1273	138.474	5.21	103.7	77.9	110.3
Q61598	Gdi2	Rab GDP dissociation inhibitor beta OS=Mus musculus OX=10090 GN=Gdi2 PE=1 SV=1	6.96629	3	4	2	445	50.505	6.25	108.6	80.8	99.3
Q01730	Rsu1	Ras suppressor protein 1 OS=Mus musculus OX=10090 GN=Rsu1 PE=1 SV=3	29.6029	9	16	9	277	31.531	8.88	111.6	82.4	93
P59999	Arpc4	Actin-related protein 2/3 complex subunit 4 OS=Mus musculus OX=10090 GN=Arpc4 PE=1 SV=3	11.3095	2	2	2	168	19.654	8.43	108.3	80.5	99.5
P10493	Nid1	Nidogen-1 OS=Mus musculus OX=10090 GN=Nid1 PE=1 SV=2	0.803213	1	1	1	1245	136.45	5.44	110.4	79.4	103.1
P35505	Fah	Fumarylacetoacetase OS=Mus musculus OX=10090 GN=Fah PE=1 SV=2	2.38663	1	1	1	419	46.146	7.18	105.6	75.5	117.4
P70194	Clec4f	C-type lectin domain family 4 member F OS=Mus musculus OX=10090 GN=Clec4f PE=1 SV=1	16.7883	9	12	9	548	61.231	7.15	113.8	82.5	90.6
P50396	Gdi1	Rab GDP dissociation inhibitor alpha OS=Mus musculus OX=10090 GN=Gdi1 PE=1 SV=3	8.2774	3	4	2	447	50.489	5.08	107.7	79.3	102.5
Q9CVB6	Arpc2	Actin-related protein 2/3 complex subunit 2 OS=Mus musculus OX=10090 GN=Arpc2 PE=1 SV=3	11.6667	4	5	4	300	34.336	7.36	111.3	79	103.3
Q91V41	Rab14	Ras-related protein Rab-14 OS=Mus musculus OX=10090 GN=Rab14 PE=1 SV=3	8.83721	2	2	1	215	23.882	6.21	110	78.6	104.4
Q8BGG7	Ubash3b	Ubiquitin-associated and SH3 domain-containing protein B OS=Mus musculus OX=10090 GN=Ubash3b PE=1 SV=1	1.5674	1	1	1	638	71.398	6.81	112.8	79.3	101.3
P62983	Rps27a	Ubiquitin-40S ribosomal protein S27a OS=Mus musculus OX=10090 GN=Rps27a PE=1 SV=2	27.5641	4	14	4	156	17.939	9.64	115.9	81.7	91.9
Q61792	Lasp1	LIM and SH3 domain protein 1 OS=Mus musculus OX=10090 GN=Lasp1 PE=1 SV=1	2.6616	1	1	1	263	29.975	7.05	117	82.3	89.2
Q9ES46	Parvb	Beta-parvin OS=Mus musculus OX=10090 GN=Parvb PE=1 SV=1	3.83562	1	2	1	365	41.643	6.33	113.5	81	93.8
O70400	Pdlim1	PDZ and LIM domain protein 1 OS=Mus musculus OX=10090 GN=Pdlim1 PE=1 SV=4	7.03364	2	2	2	327	35.752	6.84	112.4	80.9	93.5
Q9CZY3	Ube2v1	Ubiquitin-conjugating enzyme E2 variant 1 OS=Mus musculus OX=10090 GN=Ube2v1 PE=1 SV=1	4.7619	1	1	1	147	16.344	7.96	113.6	79.3	99.1
Q99L47	St13	Hsc70-interacting protein OS=Mus musculus OX=10090 GN=St13 PE=1 SV=1	4.58221	1	1	1	371	41.629	5.26	113.7	79.2	99
P06151	Ldha	L-lactate dehydrogenase A chain OS=Mus musculus OX=10090 GN=Ldha PE=1 SV=3	37.6506	12	46	11	332	36.475	7.74	111.4	79.1	97.9
P68372	Tubb4b	Tubulin beta-4B chain OS=Mus musculus OX=10090 GN=Tubb4b PE=1 SV=1	24.0449	9	16	2	445	49.799	4.89	113.7	79.7	95.3
P08003	Pdia4	Protein disulfide-isomerase A4 OS=Mus musculus OX=10090 GN=Pdia4 PE=1 SV=3	2.50784	1	1	1	638	71.938	5.31	118.2	78	101.2
P24270	Cat	Catalase OS=Mus musculus OX=10090 GN=Cat PE=1 SV=4	6.07211	3	3	3	527	59.758	7.88	106.1	77	104.7
P23506	Pcmt1	Protein-L-isoaspartate(D-aspartate) O-methyltransferase OS=Mus musculus OX=10090 GN=Pcmt1 PE=1 SV=3	8.37004	2	2	2	227	24.619	7.65	110.9	78.3	99
P68368	Tuba4a	Tubulin alpha-4A chain OS=Mus musculus OX=10090 GN=Tuba4a PE=1 SV=1	35.4911	13	36	4	448	49.892	5.06	116.5	79.6	93.8
Q9QYB1	Clic4	Chloride intracellular channel protein 4 OS=Mus musculus OX=10090 GN=Clic4 PE=1 SV=3	18.5771	3	4	3	253	28.711	5.59	115	78.9	96.1
Q99JY9	Actr3	Actin-related protein 3 OS=Mus musculus OX=10090 GN=Actr3 PE=1 SV=3	4.06699	2	3	2	418	47.327	5.88	113.8	78.8	95.6
Q18PI6	Cd84	SLAM family member 5 OS=Mus musculus OX=10090 GN=Cd84 PE=1 SV=1	5.77508	2	2	2	329	37.354	7.36	110.8	78.9	94.8
Q64727	Vcl	Vinculin OS=Mus musculus OX=10090 GN=Vcl PE=1 SV=4	48.5929	52	114	52	1066	116.644	6	111.3	77	100.7
P63017	Hspa8	Heat shock cognate 71 kDa protein OS=Mus musculus OX=10090 GN=Hspa8 PE=1 SV=1	40.0929	24	58	21	646	70.827	5.52	111.6	78.3	95
P10639	Txn	Thioredoxin OS=Mus musculus OX=10090 GN=Txn PE=1 SV=3	31.4286	3	9	3	105	11.668	4.92	108.5	74.9	107.7
Q99JW4	Lims1	LIM and senescent cell antigen-like-containing domain protein 1 OS=Mus musculus OX=10090 GN=Lims1 PE=1 SV=3	17.5385	5	8	5	325	37.215	8.05	112.1	75.7	104.5
Q5FWK3	Arhgap1	Rho GTPase-activating protein 1 OS=Mus musculus OX=10090 GN=Arhgap1 PE=1 SV=1	1.82232	1	1	1	439	50.379	6.44	112	76.2	101.8
Q9DBJ1	Pgam1	Phosphoglycerate mutase 1 OS=Mus musculus OX=10090 GN=Pgam1 PE=1 SV=3	18.8976	5	12	3	254	28.814	7.18	114.1	76.8	99.2
P52760	Rida	2-iminobutanoate/2-iminopropanoate deaminase OS=Mus musculus OX=10090 GN=Rida PE=1 SV=3	7.40741	1	1	1	135	14.247	8.68	108.6	73.4	112.3
P68369	Tuba1a	Tubulin alpha-1A chain OS=Mus musculus OX=10090 GN=Tuba1a PE=1 SV=1	35.255	13	35	4	451	50.104	5.06	115.2	77.5	96.3
P60710	Actb	Actin, cytoplasmic 1 OS=Mus musculus OX=10090 GN=Actb PE=1 SV=1	61.0667	17	209	1	375	41.71	5.48	113.8	76.2	101
P51150	Rab7a	Ras-related protein Rab-7a OS=Mus musculus OX=10090 GN=Rab7a PE=1 SV=2	4.83092	1	1	1	207	23.475	6.7	111.6	77.2	96.9
Q3THE2	Myl12b	Myosin regulatory light chain 12B OS=Mus musculus OX=10090 GN=Myl12b PE=1 SV=2	27.907	4	5	4	172	19.767	4.84	125.6	79.8	85.8
A2AQ07	Tubb1	Tubulin beta-1 chain OS=Mus musculus OX=10090 GN=Tubb1 PE=1 SV=1	25.7206	10	21	7	451	50.409	5.07	112.6	76.4	98.6
Q60864	Stip1	Stress-induced-phosphoprotein 1 OS=Mus musculus OX=10090 GN=Stip1 PE=1 SV=1	3.13076	2	3	2	543	62.542	6.8	114.2	76.9	96.6
P11591	Mup5	Major urinary protein 5 OS=Mus musculus OX=10090 GN=Mup5 PE=2 SV=2	22.2222	4	45	1	180	20.919	4.86	119.2	82.4	74.5
Q9WUM4	Coro1c	Coronin-1C OS=Mus musculus OX=10090 GN=Coro1c PE=1 SV=2	10.1266	6	7	5	474	53.087	7.08	110.5	78	91.6
Q02053	Uba1	Ubiquitin-like modifier-activating enzyme 1 OS=Mus musculus OX=10090 GN=Uba1 PE=1 SV=1	3.11909	3	3	3	1058	117.734	5.66	115	75	101.3
P61205	Arf3	ADP-ribosylation factor 3 OS=Mus musculus OX=10090 GN=Arf3 PE=2 SV=2	19.337	3	7	1	181	20.588	7.43	120.6	77.8	89.4
P63260	Actg1	Actin, cytoplasmic 2 OS=Mus musculus OX=10090 GN=Actg1 PE=1 SV=1	61.0667	17	213	1	375	41.766	5.48	111.7	72.6	109.1
Q9D154	Serpinb1a	Leukocyte elastase inhibitor A OS=Mus musculus OX=10090 GN=Serpinb1a PE=1 SV=1	14.5119	6	13	6	379	42.548	6.21	116	75.7	96.4
Q8VC52	Rbpms2	RNA-binding protein with multiple splicing 2 OS=Mus musculus OX=10090 GN=Rbpms2 PE=1 SV=1	3.39806	1	1	1	206	22.449	8.41	104.4	76.4	92.9
P0C191	Gp6	Platelet glycoprotein VI OS=Mus musculus OX=10090 GN=Gp6 PE=1 SV=2	7.02875	2	3	2	313	34.573	8.57	119	75.8	93.1
Q9WUM3	Coro1b	Coronin-1B OS=Mus musculus OX=10090 GN=Coro1b PE=1 SV=1	3.30579	2	2	2	484	53.878	5.78	116.7	74.9	96.8
Q9D8N0	Eef1g	Elongation factor 1-gamma OS=Mus musculus OX=10090 GN=Eef1g PE=1 SV=3	9.61098	4	5	4	437	50.029	6.74	113.8	74.9	95.1
P08228	Sod1	Superoxide dismutase [Cu-Zn] OS=Mus musculus OX=10090 GN=Sod1 PE=1 SV=2	42.2078	6	21	6	154	15.933	6.51	115.4	74.8	94.7
P97315	Csrp1	Cysteine and glycine-rich protein 1 OS=Mus musculus OX=10090 GN=Csrp1 PE=1 SV=3	21.7617	3	3	3	193	20.57	8.57	117.7	74.1	97.2
Q9Z1Q5	Clic1	Chloride intracellular channel protein 1 OS=Mus musculus OX=10090 GN=Clic1 PE=1 SV=3	17.4274	3	5	3	241	26.996	5.17	113.7	74.4	95.9
Q922B2	Dars	Aspartate--tRNA ligase, cytoplasmic OS=Mus musculus OX=10090 GN=Dars PE=1 SV=2	1.59681	1	1	1	501	57.111	6.49	113.9	72.5	102.9
Q9JM76	Arpc3	Actin-related protein 2/3 complex subunit 3 OS=Mus musculus OX=10090 GN=Arpc3 PE=1 SV=3	7.30337	1	1	1	178	20.511	8.59	121.3	71.9	104.5
P16546	Sptan1	Spectrin alpha chain, non-erythrocytic 1 OS=Mus musculus OX=10090 GN=Sptan1 PE=1 SV=4	2.589	5	6	5	2472	284.422	5.33	110.2	74	95.9
P57724	Pcbp4	Poly(rC)-binding protein 4 OS=Mus musculus OX=10090 GN=Pcbp4 PE=1 SV=1	1.98511	1	1	1	403	41.373	8.34	115.1	74.1	94
P40124	Cap1	Adenylyl cyclase-associated protein 1 OS=Mus musculus OX=10090 GN=Cap1 PE=1 SV=4	26.1603	11	21	11	474	51.532	7.52	116.9	74	93.8
Q8K1B8	Fermt3	Fermitin family homolog 3 OS=Mus musculus OX=10090 GN=Fermt3 PE=1 SV=1	32.4812	17	36	17	665	75.587	7.05	115.1	72.9	97.7
P70677	Casp3	Caspase-3 OS=Mus musculus OX=10090 GN=Casp3 PE=1 SV=1	4.33213	1	1	1	277	31.454	6.92	105.5	74.5	88.6
P97447	Fhl1	Four and a half LIM domains protein 1 OS=Mus musculus OX=10090 GN=Fhl1 PE=1 SV=3	8.21429	2	2	2	280	31.867	8.37	114.3	71.7	100.2
Q9EPB4	Pycard	Apoptosis-associated speck-like protein containing a CARD OS=Mus musculus OX=10090 GN=Pycard PE=1 SV=1	11.9171	2	2	2	193	21.445	5.43	117.6	72.9	95.3
O08997	Atox1	Copper transport protein ATOX1 OS=Mus musculus OX=10090 GN=Atox1 PE=1 SV=1	32.3529	2	3	2	68	7.334	6.51	125.4	74.6	85.3
P0DP27	Calm2	Calmodulin-2 OS=Mus musculus OX=10090 GN=Calm2 PE=1 SV=1	27.5168	4	12	4	149	16.827	4.22	117.9	71.7	97.5
