# Supplementary material for: Serum amyloid A contributes to radiation-induced lung injury by activating macrophages through FPR2/Rac1/NF-κB pathway
Source: Int J Biol Sci. 2024 Sep 16;20(12):4941–56. doi: 10.7150/ijbs.100823 (PMC11414394; doi:10.7150/ijbs.100823)
Supplement: Supplementary file 2 — Supplementary tables. [file ijbsv20p4941s2.zip › Table S1 Criteria for lung injury or IHC.xlsx]

## Sheet: Sheet1
Table S1 Criteria for lung injury or IHC
Histological analysis
Pneumonia	score	criteria
	1	no alveolitis, almost no cellular infiltration
	2	mild alveolitis, local mononuclear cell infiltration in the area less than 20% of the whole lung, no obvious damage in the alveolar structure
	3	moderate alveolitis, the area accounts for about 20% to 50% of the whole lung
	4	severe alveolitis, the area accounts for ≥50% of the whole lung, with occasional mononuclear cell consolidation and/or alveolar hemorrhage
Pulmonary fibrosis	score	criteria
	1	normal tissue without any tendency to fibrosis
	2	mild fibrosis, with slight thickened of alveolar or bronchial walls, and the area is less than 20% of the whole lung
	3	moderate fibrosis, the alveolar wall or bronchial wall is significantly thickened, and the area accounts for about 20% to 50% of the whole lung
	4	severe fibrosis, the alveolar wall or bronchial wall is severely thickened, and the structure is severely distorted, and the area accounts for ≥50% of the whole lung
Immunohistochemistry (IHC) quantitative analysis
positive staining score	score	criteria
	0	no positive staining (negative)
	1	pale yellow (weak positive)
	2	brownish yellow (positive)
	3	brown (strong positive)
positive area score	score	criteria
	1	positive rate < 25%
	2	25%–50% positive rate
	3	50%–75% positive rate
	4	positive rate > 75%
